# Supplementary material for: COMPASS for rapid combinatorial optimization of biochemical pathways based on artificial transcription factors
Source: Nat Commun. 2019 Jun 13;10:2615. doi: 10.1038/s41467-019-10224-x (PMC6565718; doi:10.1038/s41467-019-10224-x)
Supplement: Supplementary file 2 — Supplementary Data 1 [file 41467_2019_10224_MOESM2_ESM.xlsx]

## Sheet: Supplementary Data 1
	Supplementary Data 1. Comparison of various combinatorial cloning methodologies.
	Method	Workflow	Parallel assemblies	Cloning approach	Cloning host	Optimization strategy	Positive selection	Reference
	ePathOptimize	Level 0: Inducible T7 promoter and gene units are built.	At Level 1, multiple parallel combinatorial clonings are performed in multiple cloning tubes to clone multigene in multiple vectors.	RE	E. coli	Plasmid	No	Jones et al., 2015a
		Level 1: Promoter-gene modules are built.	At Level 2, subsequent rounds of combinatorial clonings are performed.
		Level 2: Multiple promoter-gene modules are built. The constructed plasmids are transformed into E. coli.
	pORTMAGE	Step 1: Pools of synthesized DNA oligonucleotides (oligos) are generated.		Overlap	E. coli	Genomic integration	No	Nyergesa et al., 2016b
		Step 2: Oligos are integrated into multiple genomic loci.
		Step 3. Repeating steps 1 to 2.
	GG, MoClo	Level 0: Assembly units, e.g. promoter, untranslated region and gene, are built.	At Level 2, multiple parallel combinatorial clonings are performed in multiple cloning tubes to clone multigene in multiple vectors.	RE	E. coli	Plasmid	No	Weber et al., 2011c
		Level 1: Promoter-gene modules are built.
		Level 2: Multiple promoter-gene modules are built. The constructed plasmids are transformed into E. coli.
	VEGAS	Step 1: Yeast constitutive promoter and gene units are built.	At step 2, multiple parallel combinatorial clonings are performed in multiple cloning tubes to clone multigene in multiple vectors.	RE	E. coli	Plasmid	No	Mitchell et al., 2015d
		Step 2: Promoter-gene modules are built.	At step 3, subsequent rounds of combinatorial clonings are performed.	Overlap
		Step 3: Multiple promoter-gene modules are built. The constructed plasmids are transformed into yeast cells.
	CRISPR-AID	Multiple gRNAs plasmids are built.	Parallel assembly of multiple gRNAs	Overlap	S. cerevisiae	Genomic integration	No	Lian et al., 2017e
		Co-transformation of multiple donors, multiple gRNAs and CRISPR-AID plasmids into yeast cells.
	COMPASS	Level 0: Inducible regulators and gene units are built.	At Level 1, two parallel combinatorial clonings are performed in two cloning reaction tubes. In each, multiple parallel combinatorial clonings are performed.	Overlap	E. coli	Plasmid,	Yes	This study
		Level 1: Regulator-gene modules are built.	At step 2, multiple parallel combinatorial clonings are performed in multiple cloning tubes.		S. cerevisiae	Genomic integration
		Level 2: Multiple regulator-gene modules are built.	At step 3, subsequent rounds of combinatorial clonings are performed.
		Modules are transformed or integrated into the genome of yeast.
	RE: restriction enzyme
	References
	a. Jones JA, et al. ePathOptimize: A combinatorial approach for transcriptional balancing of metabolic pathways. Sci Rep 5, 11301 (2015).
	b. Nyerges A CB, Nagy I, Bálint B, Bihari P, Lazar V, Apjok G, Umenhoffer K, Bogos B, Pósfai G, Pál C. A highly precise and portable genome engineering method allows comparison of mutational effects across bacterial species. Proc Natl Acad Sci U S A 113, 2502-2507 (2016).
	c. Werner S, Engler C, Weber E, Gruetzner R, Marillonnet S. Fast track assembly of multigene constructs using Golden Gate cloning and the MoClo system. Bioeng Bugs 3, 38-43 (2012).
	d. Mitchell LA, et al. Versatile genetic assembly system (VEGAS) to assemble pathways for expression in S. cerevisiae. Nucleic Acids Res 43, 6620-6630 (2015).
	e. Lian J, HamediRad M, Hu S, Zhao H. Combinatorial metabolic engineering using an orthogonal tri-functional CRISPR system. Nat Commun 8, 1688 (2017).
