# Supplementary material for: COMPASS for rapid combinatorial optimization of biochemical pathways based on artificial transcription factors
Source: Nat Commun. 2019 Jun 13;10:2615. doi: 10.1038/s41467-019-10224-x (PMC6565718; doi:10.1038/s41467-019-10224-x)
Supplement: Supplementary file 3 — Supplementary Data 2 [file 41467_2019_10224_MOESM3_ESM.xlsx]

## Sheet: Supplementary Data 2
	Supplementary Data 2. Position effects of plant-derived regulators.
	Supplementary Data 2a. The geometric mean of yEGFP intensity for plant-derived regulators.
	Strains	ura3-52a				XII-5
		Non-inducing medium		Inducing medium		Non-inducing medium		T.TEST	Inducing medium		T.TEST
		Geometric mean (AU)	STD.V	Geometric mean (AU)	STD.V	Geometric mean (AU)	STD.V		Geometric mean (AU)	STD.V
	YEGFP0	1030.07	56.0483	819.299	26.765	267.385	24.546	2.15651e-13	273.351	34.4739	3.21998e-16
	YEGFP1	114.992	43.4121	4043.36	286.612	12.6332	0.095476	0.457909	1172.62	9.76179	7.61428e-05
	YEGFP2	178.027	13.7372	3612.47	172.724	4.55651	0.01404	0.00104192	1047.79	19.0553	6.95099e-09
	YEGFP3	58.2434	28.1136	2568.11	272.693	66.3001	0.915311	0.25706	824.28	8.92593	9.54791e-06
	YEGFP4	56.7579	7.79899	1890.8	94.1073	6.50875	2.28335	0.00333638	380.54	1.42221	0.00064534
	YEGFP5	5.17546	0.237498	1616.25	111.781	6.15166	2.41223	0.470793	554.488	4.06441	1.17687e-10
	YEGFP6	4.02636	0.150824	1138.37	64.6993	5.49888	0.0962	0.000621979	347.816	11.489	0.000674969
	YEGFP7	14.3732	4.73101	656.027	44.4873	5.8948	0.028987	0.00354463	126.402	3.07802	3.5539e-06
	YEGFP8	12.9027	3.17076	479.829	50.7583	6.36347	0.049824	1.4357e-09	99.8714	1.54104	3.69671e-17
	YEGFP9	12.7411	5.62819	307.277	37.3728	6.57815	0.044223	0.0218509	14.5053	0.181681	3.54288e-06
	Supplementary Data 2b. The CV mean of yEGFP intensity for plant-derived regulators.
	Strains	ura3-52a				XII-5
		Non-inducing medium		Inducing medium		Non-inducing medium		T.TEST	Inducing medium		T.TEST
		Geometric mean (AU)	STD.V	Geometric mean (AU)	STD.V	Geometric mean (AU)	STD.V		Geometric mean (AU)	STD.V
	YEGFP0	31.7056	3.98637	58.4587	13.8682	68.0126	7.08396	0.0820678	66.3025	4.6946	3.78159e-08
	YEGFP1	55.2863	0.39709	42.7182	14.1018	98.3313	9.68095	1.02343e-06	45.5604	4.88775	0.285707
	YEGFP2	64.5372	0.310401	30.6148	2.43383	71.5695	1.55415	0.00723489	45.3158	1.80703	3.64746e-09
	YEGFP3	157.31	2.05728	42.1863	0.486317	116.399	10.5233	8.73846e-05	41.1386	7.52927	0.373667
	YEGFP4	68.9566	11.1536	52.2374	0.445737	89.444	11.0996	0.0296023	45.6386	0.480607	5.39498e-05
	YEGFP5	70.9413	9.02798	59.1031	0.348024	93.7595	8.26762	2.49416e-05	45.0112	8.17743	0.000325134
	YEGFP6	63.8717	0.228663	139.416	2.15785	94.5049	5.64707	0.00555285	108.91	2.57201	0.000170165
	YEGFP7	91.902	1.10177	77.8371	0.909667	99.1379	16.3742	0.164427	64.7919	5.63104	0.00110011
	YEGFP8	114.361	0.583395	77.4961	1.1053	10.7655	5.38274	9.38713e-11	78.41	63.9657	0.403127
	YEGFP9	70.7216	0.916695	86.3897	0.759255	94.5462	9.42606	0.000777543	66.5876	13.8615	0.00862174
	AU: Arbitrary unit
	Reference
	a. Naseri, G. et al. Plant-derived transcription factors for orthologous regulation of gene expression in the yeast Saccharomyces cerevisiae. ACS Synth Biol 6,1742-1756 (2017).
