# Supplementary material for: COMPASS for rapid combinatorial optimization of biochemical pathways based on artificial transcription factors
Source: Nat Commun. 2019 Jun 13;10:2615. doi: 10.1038/s41467-019-10224-x (PMC6565718; doi:10.1038/s41467-019-10224-x)
Supplement: Supplementary file 4 — Supplementary Data 3 [file 41467_2019_10224_MOESM4_ESM.xlsx]

## Sheet: Supplementary Data 3
	Supplementary Data 3. List of COMPASS vectors.
	Name	ProE. coli marker	CDSE. coli marker	TerE. coli marker	Proyeast marker	CDS_Teryeast marker	Cleavage site
	Entry vector X	ProAmpR	KanR	TerAmpR	ProURA3	URA3	AscI, SbfI
	Acceptor vector A	ProAmpR	KanR	TerAmpR
		-	AmpR	-	ProHIS3	HIS3	AscI, FseI, SbfI
	Acceptor vector B	ProAmpR	KanR	TerAmpR
		-	CmR	-	ProLEU2	LEU2	AscI, FseI, SbfI
	Acceptor vector C	ProAmpR	KanR	TerAmpR
		-	TCSR	-	ProTRP1	TRP1	AscI, FseI, SbfI
	Acceptor vector D	ProAmpR	KanR	TerAmpR
		-	GenR	-	ProLYS2	LYS2	AscI, FseI, SbfI
	Acceptor vector E	ProAmpR	KanR	TerAmpR
		-	AmpR	-	Pronat1	Nat1	AscI, FseI, SbfI
	Acceptor vector F	ProAmpR	KanR	TerAmpR
		-	CmR	-	ProbleR	BleR	AscI, FseI, SbfI
	Acceptor vector G	ProAmpR	KanR	TerAmpR
		-	TCSR	-	Proneo	Neo	AscI, FseI, SbfI
	Acceptor vector H	ProAmpR	KanR	TerAmpR
		-	GenR	-	Prohph	Hph	AscI, FseI, SbfI
		ProAmpR	KanR	TerAmpR
	Destination vector I	-	SpectR	TerSpectR	ProURA3	URA3	SalI/EcoRI
		-	AmpR	TerAmpR	-	HIS3	I-CeuI/SbfI
		-	CmR	TerCmR	-	LEU2	I-SceI/FseI
		-	TCSR	TerTCSR	-	TRP1	PI-PspI/SfiI
		-	GenR	TerGenR	-	LYS2	AscI
		ProKanaR	KanR	TerKanR	-	-	-
	Destination vector II	-		TerSpectR	ProbleR	Blp	XhoI/BamHI
		-		TerAmpR		Nat1	I-CeuI/SbfI
		-		TerCmR		BleR	I-SceI/FseI
		-		TerTCSR		Neo	PI-PspI/SfiI
		-		TerGenR		Hph	AscI
