# Supplementary material for: COMPASS for rapid combinatorial optimization of biochemical pathways based on artificial transcription factors
Source: Nat Commun. 2019 Jun 13;10:2615. doi: 10.1038/s41467-019-10224-x (PMC6565718; doi:10.1038/s41467-019-10224-x)
Supplement: Supplementary file 5 — Supplementary Data 4 [file 41467_2019_10224_MOESM5_ESM.xlsx]

## Sheet: Supplementary Data 4
	Supplementary Data 4. PCR fragments used for the cloning of parts into Entry vector X.
	Final construct	Assembly component	Next-level compatible vector
	Entry vector X-ATF	X0_PromGAL1_lacO-ATF-TerCYC1-	Acceptor/Destination vectors
		BS-Promin CYC1_Z0
	Entry vector X-CDS 1	Z0_AsiSI-CDS1	Destination vector I
		TerYeast-AsiSI
		ProSpectR-Z1_Y0
	Entry vector X-CDS 2	Z0_I-CeuI-CDS2	Acceptor vector A
		TerYeast-I-CeuI
		ProAmpR-Z2_Y0
	Entry vector X-CDS 3	Z0_I-SceI- CDS3	Acceptor vector B
		TerYeast-I-SceI
		ProCmR-Z3_Y0
	Entry vector X-CDS 4	Z0_PI-PspI-CDS4	Acceptor vector C
		TerYeast-PI-PspI
		ProTCSR-Z4_Y0
	Entry vector X-CDS 5	Z0_PI-SceI/AscI	Acceptor vector D
		0
		TerYeast-PI-SceI/AscI
		ProGenR-Z5_Y0
	Entry vector X-CDS 6	Z0_AsiSI-CDS6	Destination vector II
		TerYeast-AsiSI
		ProSpectR-Z1_Y0
	Entry vector X-CDS 7	Z0_I-CeuI-CDS7	Acceptor vector E
		TerYeast-I-CeuI
		ProAmpR-Z2_Y0
	Entry vector X-CDS 8	Z0_I-SceI-CDS8	Acceptor vector F
		TerYeast-I-SceI
		ProCmR-Z3_Y0
	Entry vector X-CDS 9	Z0_PI-PspI-CDS9	Acceptor vector G
		TerYeast-PI-PspI
		ProTCSR-Z4_Y0
	Entry vector X-CDS 10	Z0_PI-SceI/AscI-CDS10	Acceptor vector H
		TerYeast-PI-SceI/AscI
		ProGenR-Z5_Y0
	X0: Segment upstream (left) of the MCS in Entry vector X.
	X1: Segment upstream (left) of the sites p2-p6 in Destination vectors which is needed for Level 2 cloning.
	Z0: Segment Z0 represents the last 30 bp of the minimal CYC1 promoter and overlaps with the HR upstream (left) of the pathway gene.
	Z1-5: Segments Z1, Z2, Z3, Z4, and Z5 represent the first 30 bp of the CDS of the E. coli selection marker gene, present in next-level vectors, including SpectR, AmpR, CmR, TCSR, and GenR.
	Y0: Segment downstream (right) of the PacI cleavage site in Entry vector X.
