# Supplementary material for: COMPASS for rapid combinatorial optimization of biochemical pathways based on artificial transcription factors
Source: Nat Commun. 2019 Jun 13;10:2615. doi: 10.1038/s41467-019-10224-x (PMC6565718; doi:10.1038/s41467-019-10224-x)
Supplement: Supplementary file 6 — Supplementary Data 5 [file 41467_2019_10224_MOESM6_ESM.xlsx]

## Sheet: Supplementary Data 5
	Supplementary Data 5. Parts of genes assembled in Entry vector X.
	Number	Final construct	Assembly components	Function	Sequence (5' to 3')	Source	Primer name
	1	Entry vector X - McrtI	Yeast codon optimized Phytoene desaturase (McrtI)	Expression of β-carotene biosynthesis pathway	ATGGGAAAAGAACAAGATCAGGATAAACCCACAGCTATCATCGTGGGATGTGGTATCGGTGGAATCGCCACTGCCGCTCGTCTTGCTAAAGAAGGTTTCCAGGTCACGGTGTTCGAGAAGAACGACTACTCCGGAGGTCGATGCTCTTTAATCGAGCGAGATGGTTATCGATTCGATCAGGGGCCCAGTTTGCTGCTCTTGCCAGATCTCTTCAAGCAGACATTCGAAGATTTGGGAGAGAAGATGGAAGATTGGGTCGATCTCATCAAGTGTGAACCCAACTATGTTTGCCACTTCCACGATGAAGAGACTTTCACTCTTTCAACCGACATGGCGTTGCTCAAGAGAGAAGTCGAGCGTTTTGAAGGCAAAGATGGATTTGATAGATTCTTGTCGTTT…	pRS406Ma	MCRTIX_for
							MCRTIX_rev
			Yeast FBA1 terminator (TerFBA1)	McrtI expression		S. cerevisiae BY4741	TFBAX_for
							TFBAX_rev
			Promoter of E. coli spectinomycin resistance gene (ProSpectR)	E. coli spectinomycin resistance		pCR8/GW	PSPECTRX_for
							PSPECTRX_rev
	2	Entry vector X - BTS1	Yeast geranylgeranyl diphosphate synthase (BTS1)	Expression of β-carotene biosynthesis pathway	ATGGAGGCCAAGATAGATGAGCTGATCAATAATGATCCTGTTTGGTCCAGCCAAAATGAAAGCTTGATTTCAAAACCTTATAATCACATCCTTTTGAAACCTGGCAAGAACTTTAGACTAAATTTAATAGTTCAAATTAACAGAGTTATGAATTTGCCCAAAGACCAGCTGGCCATAGTTTCGCAAATTGTTGAGCTCTTGCATAATTCCAGCCTTTTAATCGACGATATAGAAGATAATGCTCCCTTGAGAAGGGGACAGACCACTTCTCACTTAATCTTCGGTGTACCCTCCACTATAAACACCGCAAATTATATGTATTTCAGAGCCATGCAACTTGTATCGCAGCTAACCACAAAAGAGCCTTTGTATCATAATTTGATTACGATTTTCAACGAA…	S. cerevisiae YPH500	BTSX-for
							BTSX-rev
			Yeast TDH3 terminator (Ter TDH3)	BTS1 expression		S. cerevisiae BY4741	TTDHBX_for
							TTDHX_rev
			Promoter of E. coli ampicillin resistance gene (ProKanaR)	E. coli ampicillin resistance			PKANARX_for
							PKANARX_rev
	3	Entry vector X - GGPPSbc	Yeast geranylgeranyl diphosphate synthase from Taxus baccata x Taxus cuspidate (GGPPSbc)	Expression of β-carotene biosynthesis pathway	ATGGCTTATACCGCAATGGCAGCAGGAACTCAGTCATTGCAGTTGAGGACAGTCGCCTCTTACCAGGAGTGCAACTCAATGAGGTCTTGCTTCAAGTTGACCCCATTCAAGTCATTCCACGGTGTCAACTTCAACGTTCCTTCTTTAGGTGCCGCCAACTGCGAAATCATGGGTCACTTGAAATTGGGTTCTTTGCCATACAAACAGTGTTCAGTATCATCTAAGTCAACTAAGACTATGGCCCAGTTGGTAGATTTGGCAGAGACCGAGAAAGCCGAGGGAAAGGATATCGAGTTCGATTTTAACGAGTATATGAAGTCTAAGGCTGTCGCTGTTGATGCAGCCTTGGATAAGGCCATCCCTTTGGAGTATCCAGAGAAGATCCATGAGTCTATGAGG…	pRS425b	GGPPSBCX_for
							GGPPSBCX_rev
			Yeast TDH3 terminator (Ter TDH3)	GGPPSbc expression		S. cerevisiae BY4741	TTDHBX_for
							TTDHX_rev
			Promoter of E. coli ampicillin resistance gene (ProKanaR)	E. coli ampicillin resistance			PKANARX_for
							PKANARX_rev
	4	Entry vector X - McrtYB	Yeast codon optimized Bifunctional phytoene synthase and lycopene cyclase (McrtYB)	Expression of β-carotene biosynthesis pathway	ATGACGGCTCTCGCATATTACCAGATCCATCTGATCTATACTCTCCCAATTCTTGGTCTTCTCGGCCTGCTCACTTCCCCGATTTTGACAAAATTTGACATCTACAAAATATCGATCCTCGTATTTATTGCGTTTAGTGCAACCACACCATGGGACTCATGGATCATCAGAAATGGCGCATGGACATATCCATCAGCGGAGAGTGGCCAAGGCGTGTTTGGAACGTTTCTAGATGTTCCATATGAAGAGTACGCTTTCTTTGTCATTCAAACCGTAATCACCGGCTTGGTCTACGTCTTGGCAACTAGGCACCTTCTCCCATCTCTCGCGCTTCCCAAGACTAGATCGTCCGCCCTTTCTCTCGCGCTCAAGGCGCTCATCCCTCTGCCCATTATCTAC…	pRS406Ma	MCRTYBX_for
							MCRTYBX_rev
			Yeast synthetic terminator (Ter Syn3)c	MCrtYB expression		Added to the primer sequences	TSYNX_for
							TSYNX_rev
			Promoter of E. coli chloramphenicol resistance gene (ProCmR)	E. coli chloramphenicol resistance		pLD_3_4d	PCMRX_for
							PCMRX_rev
	5	Entry vector X - RiCCD1	β–Carotene-cleavage dioxygenase (RiCCD1) from raspberry	Expression of β-ionone biosynthesis pathway	ATGGCTGAAGTTGCTGAAAAGCAATTGCACGACGACCCAAAGCAACACCAACAAAGACACCAATCTGAATCTAACGACGTTGTTGTTGTTCCAAACCCAAAGCCATCTAAGGGTTTGGCTTCTAAGGTTGTTGACTTGGTTGAAAAGTTGATCGTTAAGTTGATGTACGACACTTCTCAACCACACCACTACTTGGCTGGTAACTTCGCTCCAGTTGTTGACGAAACTCCACCAACTAAGGACTTGAACGTTATCGGTCACTTGCCAGACTGTTTGAACGGTGAATTTGTTAGAGTTGGTCCAAACCCAAAGTTCGCTCCAGTTGCTGGTTACCACTGGTTCGACGGTGACGGTATGATCCACGGTATGAGAATCAAGGACGGTAAGGCTACTTACGTT…	pRiCCD1e	RICCDX_for
							RICCDX_rev
			Yeast TEF1 terminator (TerTEF1)	RiCCD1 expression		S. cerevisiae BY4741	TTEFX_for
							TTEFX_rev
			Promoter of E. coli triclosan resistance gene (ProTCSR)	E. coli triclosan resistance		pF2, Addgene #42520	PTCSRX_for
							PTCSRX_rev
	5	Destination vector II -CH-ATR	The fusion of cinnamate 4-hydroxylase from Arabidopsis thaliana and NADPH-cytochrome P450 reductase from A. thaliana ( AtC4H-ATR2)	Expression of naringenin biosynthesis pathway	ATGGATTTGTTATTGCTGGAAAAGTCACTTATTGCTGTATTTGTGGCAGTTATTCTAGCCACGGTTATTTCTAAATTAAGAGGTAAGAAACTAAAACTACCTCCTGGTCCCATCCCCATACCAATTTTTGGTAATTGGTTGCAAGTGGGCGATGATTTGAATCACAGAAATTTGGTAGACTATGCTAAGAAGTTCGGTGACCTTTTCTTGCTTAGAATGGGTCAAAGGAATTTGGTAGTGGTTAGCTCACCTGATTTGACTAAGGAGGTCTTATTAACGCAAGGCGTTGAGTTTGGCTCCAGAACTAGAAATGTTGTGTTTGATATTTTCACTGGTAAAGGTCAAGATATGGTTTTTACAGTTTACGGTGAGCACTGGAGAAAAATGAGAAGAATCATG…	pROP2806	CH-ATRX_for
			Yeast CYC1 terminator (Ter CYC1)	C4H expression
							TCYCX_rev
			Promoter of E. coli spectinomycin resistance gene (ProSpectR)	E. coli spectinomycin resistance		pCR8/GW	PSPECTRX_for
							PSPECTRX_rev
	6	Acceptor vector E -CHI	Chalcone isomerase from Petunia hybrida (PhCHI)	Expression of naringenin biosynthesis pathway	ATGTCTTCATCCAACGCCTGCGCCTCTCCGTCACCGTTCCCCGCCGTCACGAAGCTTCATGTAGACTCCGTCACGTTTGTACCGTCCGTCAAGTCACCGGCCTCCTCCAATCCATTATTCCTCGGCGGCGCCGGTGTCCGAGGCCTTGATATCCAAGGTAAATTCGTGATCTTCACCGTCATTGGAGTATACCTAGAGGGTAACGCCGTTCCTTCTCTATCTGTCAAGTGGAAGGGAAAAACTACGGAGGAGCTAACAGAATCTATCCCGTTCTTCCGTGAAATAGTCACCGGTGCGTTTGAGAAGTTTATCAAGGTGACAATGAAACTGCCGTTAACGGGACAACAATATTCGGAGAAAGTGACGGAGAATTGTGTGGCTATATGGAAACAATTAGGG…	pROP2666	CHIX_for
			Yeast FBA1 terminator (TerFBA1)	CHI expression
							TFBAX_rev
			Promoter of E. coli ampicillin resistance gene (ProKanaR)	E. coli ampicillin resistance			PKANARX_for
							PKANARX_rev
	7	Acceptor vector F - CL	Naringenin-chalcone synthase from Hypericum androsaemum (HaCHS)	Expression of naringenin biosynthesis pathway	ATGGTTACTGTTGAAGAAGTTAGAAAAGCTCAAAGGGCAGAAGGTCCAGCCACAGTGATGGCTATTGGAACCGCAGTTCCTCCAAATTGTGTAGATCAGGCCACTTATCCTGACTACTACTTTAGAATAACAAACTCTGAGCATAAGGCTGAATTGAAAGAAAAGTTCCAAAGGATGTGCGACAAATCACAGATCAAGAAAAGATACATGTACCTTAATGAGGAAGTCCTAAAGGAAAACCCAAATATGTGTGCATACATGGCCCCTTCCCTTGACGCTAGACAAGATATTGTGGTTGTAGAGGTCCCAAAATTGGGCAAGGAAGCAGCTGTTAAAGCCATAAAGGAATGGGGTCAACCTAAGAGCAAAATCACCCACCTTGTGTTTTGCACTACAAGC…	pROP2666	CHSX_for
			Yeast ENO2 terminator (Ter ENO2)	CHS expression
							TENOX_rev
			Promoter of E. coli chloramphenicol resistance gene (ProCmR)	E. coli chloramphnicole resistance		pLD_3_44	PCMRX_for
							PCMRX_rev
	8	Acceptor vector G - CHS	4-Coumarate-CoA ligase 2 from A. thaliana (At4CL-2)	Expression of naringenin biosynthesis pathway	ATGACGACACAAGATGTGATAGTCAATGATCAGAATGATCAGAAACAGTGTAGTAATGACGTCATTTTCCGATCGAGATTGCCTGATATATACATCCCTAACCACCTCCCACTCCACGACTACATCTTCGAAAATATCTCAGAGTTCGCCGCTAAGCCATGCTTGATCAACGGTCCCACCGGCGAAGTATACACCTACGCCGATGTCCACGTAACATCTCGGAAACTCGCCGCCGGTCTTCATAACCTCGGCGTGAAGCAACACGACGTTGTAATGATCCTCCTCCCGAACTCTCCTGAAGTAGTCCTCACTTTCCTTGCCGCCTCCTTCATCGGCGCAATCACCACCTCCGCGAACCCGTTCTTCACTCCGGCGGAGATTTCTAAACAAGCCAAAGCC…	pROP2736	CLX_for
			Yeast TDH2 terminator (TerTDH2)	4CL-3 expression
							TTDHX_rev
			Promoter of E. coli triclosan resistance gene (ProTCSR)	E. coli Triclosan resistance		pF2, Addgene #42520	PTCSRX_for
							PTCSRX_rev
	9	Acceptor vector H - PAL	Phenylalanine ammonium lyase gene from A. thaliana (AtPAL-2)	Expression of naringenin biosynthesis pathway	ATGGACCAAATTGAAGCAATGCTATGCGGTGGTGGTGAAAAGACCAAGGTGGCCGTAACGACAAAAACTCTTGCAGATCCTTTGAATTGGGGTCTGGCAGCTGACCAGATGAAAGGTAGCCATCTGGATGAAGTTAAGAAGATGGTTGAGGAATACAGAAGACCAGTCGTAAATCTAGGCGGCGAGACATTGACGATAGGACAGGTAGCTGCTATTTCGACCGTTGGCGGTTCAGTGAAGGTAGAACTTGCAGAAACAAGTAGAGCCGGAGTTAAGGCTTCATCAGATTGGGTCATGGAAAGTATGAACAAGGGCACAGATTCCTATGGCGTTACCACAGGCTTTGGTGCTACCTCTCATAGAAGAACTAAAAATGGCACTGCTTTGCAAACAGAACTG…	pROP2806	PALX_for
			Yeast PGI1 terminator (Ter PGI1)	PAL2 expression
							TPGK_rev
			Promoter of E. coli gentamycine resistance gene (ProGenR)	E. coli gentamycine resistance		pDEST32, ProQuest™ Two-Hybrid System with Gateway	PGENRX_for
							PGENRX_rev
	References
	a Li, Q., Sun, Z., Li, J., and Zhang, Y. (2013). Enhancing beta-carotene production in Saccharomyces cerevisiae by metabolic engineering. FEMS Microbiol Lett 345, 94-101.
	b Ding, M.Z., Yan, H.F., Li, L.F., Zhai, F., Shang, L.Q., Yin, Z., and Yuan, Y.J. (2014). Biosynthesis of taxadiene in Saccharomyces cerevisiae: selection of geranylgeranyl diphosphate synthase directed by a computer-aided docking strategy. PLoS One 9, e109348.
	c Chen, Y. J., Liu, P., Nielsen, A. A., Brophy, J. A., Clancy, K., Peterson, T., and Voigt, C. A. (2013). Characterization of 582 natural and synthetic terminators and quantification of their design constraints. Nat Methods 10, 659-664.
	d Hochrein, L., Machens, F., Gremmels, J., Schulz, K., Messerschmidt, K., and Mueller-Roeber, B. (2017). AssemblX: a user-friendly toolkit for rapid and reliable multi-gene assemblies. Nucl Acids Res. 45(10), e80
	e Beekwilder, J., van Rossum, H.M., Koopman, F., Sonntag, F., Buchhaupt, M., Schrader, J., Hall, R.D., Bosch, D., Pronk, J.T., van Maris, A.J., et al. (2014). Polycistronic expression of a beta-carotene biosynthetic pathway in Saccharomyces cerevisiae coupled to beta-ionone production. J Biotechnol 192 Pt B, 383-392.
	f Skjoedt, M.L., Snoek, T., Kildegaard, K.R., Arsovska, D., Eichenberger, M., Goedecke, T.J., Rajkumar, A.S., Zhang, J., Kristensen, M., Lehka, B.J., et al. (2016). Engineering prokaryotic transcriptional activators as metabolite biosensors in yeast. Nat Chem Biol 12, 951-958.
