# Supplementary material for: COMPASS for rapid combinatorial optimization of biochemical pathways based on artificial transcription factors
Source: Nat Commun. 2019 Jun 13;10:2615. doi: 10.1038/s41467-019-10224-x (PMC6565718; doi:10.1038/s41467-019-10224-x)
Supplement: Supplementary file 7 — Supplementary Data 6 [file 41467_2019_10224_MOESM7_ESM.xlsx]

## Sheet: Supplementary Data 6
	Supplementary Data 6. Parts of genes assembled in entry vectors.
	Number	Final construct	Assembly components	Source	Primer name
	1	Destination vector I - ATFBS - McrtIs	X0 - Pro mGAL1 - ATFs - Ter CYC1 - Z0 - BSs - Pro CYC1 mini - X1	Entry vector X- ATF/BSs	X0_for
					Z0_rev
			X1 - AsiSI - McrtI - Ter FBA1 - AsiSI - Pro SpectR - Z1	Entry vector X-McrtI	X1-for
					Z1-rev
	2	Acceptor vector A - ATFBS - BTS1s	X0 - Pro mGAL1 - ATFs - Ter CYC1 - Z0 - BSs - Pro CYC1 mini - X1	Entry vector X- ATF/BSs	X0_for
					Z0_rev
			X1 - I-CeuI - BTS1 - Ter TDH3 - I-CeuI - Pro KanaR - Z2	Entry vector X-BTS1	X1-for
					Z2-rev
	3	Acceptor vector A - ATFBS - GGPPSbcs	X0 - Pro mGAL1 - ATFs - Ter CYC1 - Z0 - BSs - Pro CYC1 mini - X1	Entry vector X-ATF/BSs	X0_for
					Z0_rev
			X1 - I-CeuI - GGPPSbc - Ter TDH3 - I-CeuI - Pro KanaR - Z2	Entry vector X-GGPPSbc	X1-for
					Z2-rev
	4	Acceptor vector B - ATFBS - McrtYBs	X0 - Pro mGAL1 - ATFs - Ter CYC1 - Z0 - BSs - Pro CYC1 mini - X1	Entry vector X-ATF/BSs	X0_for
					Z0_rev
			X1 - I-SceI - McrtYB - Ter Syn3 - I-SceI - Pro CmR - Z3	Entry vector X-McrtYB	X1-for
					Z3-rev
	5	Acceptor vector C - ATFBS - RiCCD1s	X0 - Pro mGAL1 - ATFs - Ter CYC1 - Z0 - BSs - Pro CYC1 mini - X1	Entry vector X-ATF/BSs	X0_for
					Z0_rev
			X1 - PI-PspI - RiCCD1 - Ter TEF1 - PI-PspI - Pro TCSR - Z4	Entry vector X-RiCCD1	X1-for
					Z4-rev
	6	Destination vector II - ATFBS - AtC4H-ATR2s	X0 - Pro mGAL1 - ATFs - Ter CYC1 - Z0 - BSs - Pro CYC1 mini - X1	Entry vector X-ATF/BSs	X0_for
					Z0_rev
			X1 - AsiSI - AtC4H-ATR2 - Ter CYC1 - AsiSI - Pro SpectR - Z1	Destination vector II-C4H-ATR2	X1-for
					Z1-rev
	7	Acceptor vector E - ATFBS - PhCHIs	X0 - Pro mGAL1 - ATFs - Ter CYC1 - Z0 - BSs - Pro CYC1 mini - X1	Entry vector X-ATF/BS	X0_for
					Z0_rev
			X1 - I-CeuI - PhCHI - Ter FBA1 - I-CeuI - Pro KanaR - Z2	Acceptor vector E-CHI	X1-for
					Z2-rev
	8	Acceptor vector F - ATFBS - HaCHS	X0 - Pro mGAL1 - ATFs - Ter CYC1 - Z0 - BSs - Pro CYC1 mini - X1	Entry vector X- ATF/BSs	X0_for
					Z0_rev
			X1 - I-SceI - HaCHS - Ter ENO2 - I-SceI - Pro CmR - Z3	Acceptor vector F-CL	X1-for
					Z3-rev
	9	Acceptor vector G - ATFBS - At4CL-2s	X0 - Pro mGAL1 - ATFs - Ter CYC1 - Z0 - BSs - Pro CYC1 mini - X1	Entry vector X- ATF/BSs	X0_for
					Z0_rev
			X1 - PI-PspI - At4CL-2 - Ter TDH2 - PI-PspI - Pro TCSR - Z4	Acceptor vector G-CHS	X1-for
					Z4-rev
	10	Acceptor vector H - ATFBS - AtPAL-2s	X0 - Pro mGAL1 - ATFs - Ter CYC1 - Z0 - BSs - Pro CYC1 mini - X1	Entry vector X- ATF/BSs	X0_for
					Z0_rev
			X1 - AscI - AtPAL-2 - Ter PGI1 - AscI - Pro GenR - Z5	Acceptor vector H-PAL	X1-for
					Z5-rev
