# Supplementary material for: COMPASS for rapid combinatorial optimization of biochemical pathways based on artificial transcription factors
Source: Nat Commun. 2019 Jun 13;10:2615. doi: 10.1038/s41467-019-10224-x (PMC6565718; doi:10.1038/s41467-019-10224-x)
Supplement: Supplementary file 8 — Supplementary Data 7 [file 41467_2019_10224_MOESM8_ESM.xlsx]

## Sheet: Supplementary Data 7
	Supplementary Data 7. List of Saccharomyces cerevisiae strains used in this study.
	Yeast strain	Relevant genome	Origin
	IMX672	MAT a, MAL2-8c, SUC2, his3D1, leu2-3_112, ura3-52, trp1-289, can1D::cas9-natNT2	Euroscarf
	SCIGS22a	MAT a, MAL2-8c, SUC2, ura3-52, lpp1Δ::loxP dpp1Δ::loxP PERG9Δ::loxP-PHXT1 gdh1Δ::loxP, PTEF1-ERG20, PPGK1-GDH2, PTEF1-tHMG1	López et al., 2015a
	Gen 0.1	SCIGS22a + lys2a, trp1a, his3a, leu2a	This study
	IMX672.1	IMX672 + lys2a	This study
	TSINO 93	mat a, trp1, leu2, XII-1::PTDH3-FdeR- TCYC1-URA3, XII-4::PCYC1-FdeO-yEGFP-TCYC1-LoxP-HphMX-LoxP	Skjoedt et al., 2016b
	MXFde 0.1	mat a, trp1, his3.a, leu2, lys2.a, XII-1::PTDH3-FdeR- TCYC1-uar3.a, XII-4::PCYC1-FdeO-yEGFP-TCYC1-LoxP-HphMX-LoxP	This study
	MXFde 0.2	mat a, trp1, his3.a, leu2, lys2.a, XII-1::PTDH3-FdeR- TCYC1-uar3.a, XII-4::PCYC1-FdeO-yEGFP-TCYC1	This study
	CBs	Gen 0.1 + XII-5:: URA3-PGAL1-lacO-ATFs-TCYC1/BSs-PCYC1-McrtI-TFBA1, XI-2:: PTEF1-LacI-TADH1-HIS3-PGAL1-lacO-ATFs-TCYC1/BSs-PCYC1-BTS1-TTDH3, X-3:: PTEF1-LacI-TADH1-LEU2-PGAL1-lacO-ATFs-TCYC1/BSs-PCYC1-McrtYB-TSYN3	This study
	CB1	Gen 0.1 + XII-5::PTEF1-LacI-TADH1-URA3-PGAL1-lacO-NLS-ATAF1-GAL4AD-TCYC1/2X-PCYC1-McrtI-TFBA1, XI-2:: -HIS3-PGAL1-lacO-NLS-GAL4AD-GRF7-TCYC1/4X-PCYC1-BTS1-TTDH3, X-3::PTEF1-LacI-TTEF1-LEU2-PGAL1-lacO-NLS-DBDJUB1-GAL4AD-TCYC1/2X-PCYC1-McrtYB-TSYN3	This study
	CB2	Gen 0.1 + XII-5:: PTEF1-LacI-TADH1-URA3-PGAL1-lacO-NLS-GAL4AD-ANAC102/4X -TCYC1-McrtI-TFBA1, XI-2:: HIS3-PGAL1-lacO-NLS-DBDJUB1-GAL4AD-TCYC1/2X -PCYC1-BTS1-TTDH3, X-3::PTEF1-LacI-TADH1-LEU2-PGAL1-lacO-NLS-ATAF1-GAL4AD-TCYC1/2X-PCYC1-McrtYB-TSYN3	This study
	CB3	Gen 0.1 + XII-5:: URA3-PGAL1-lacO- NLS-GAL4AD-ANAC102/4X -TCYC1-McrtI-TFBA1, XI-2:: HIS3-PGAL1-lacO-NLS-DBDJUB1-GAL4AD-TCYC1/2X -PCYC1-BTS1-TTDH3, X-3:: PTEF1-LacI-TADH1-LEU2-PGAL1-lacO-NLS-GAL4AD-GRF7-TCYC1/4X-PCYC1-McrtYB-TSYN3	This study
	CCs	IMX672.1 + XII-5:: URA3-PGAL1-lacO-ATF/BSs-TCYC1-McrtI-TFBA1, XI-2:: HIS3-PGAL1-lacO-ATF/BSs-TCYC1-BTS1-TTDH3, X-3::PTEF1-LacI-TADH1-LEU2-PGAL1-lacO-ATF/BSs-TCYC1-McrtYB-TSYN3	This study
	CC1	IMX672.1 + XII-5:: URA3-PGAL1-lacO-NLS-ATAF1-GAL4AD/2X-TCYC1-McrtI-TFBA1, XI-2:: HIS3-PGAL1-lacO-NLS-JUB1-EDLLAD-EDLLAD/4X -TCYC1-BTS1-TTDH3, X-3:: PTEF1-LacI-TADH1-LEU2-PGAL1-lacO-NLS-JUB1-EDLLAD-EDLLAD/4X -TCYC1-McrtYB-TSYN3	This study
	CC2	IMX672.1 + XII-5:: URA3-PGAL1-lacO- NLS-JUB1-GAL4AD-TCYC1/2X-PCYC1-McrtI-TFBA1, XI-2:: HIS3-PGAL1-lacO- ANAC102-NLS-VP64AD-TCYC1/4X-PCYC1-BTS1-TTDH3, X-3::PTEF1-LacI-TADH1-LEU2-PGAL1-lacO- NLS-JUB1-EDLLAD-EDLLAD-TCYC1/4X -PCYC1-McrtYB-TSYN3	This study
	CC3	IMX672.1 + XII-5:: URA3-PGAL1-lacO-NLS-GAL4AD-ATAF1-TCYC1/2X-PCYC1-McrtI-TFBA1, XI-2:: HIS3-PGAL1-lacO-NLS-JUB1-EDLLAD-EDLLAD-TCYC1/4X-PCYC1-BTS1-TTDH3, X-3::PTEF1-LacI-TADH1-LEU2-PGAL1-lacO-NLS-JUB1-EDLLAD-EDLLAD-TCYC1/4X-PCYC1-McrtYB-TSYN3	This study
	CB4	Gen 0.1 + XII-5:: URA3-PGAL1-lacO-NLS-ATAF1-GAL4AD-TCYC1/2X-PCYC1-McrtI-TFBA1, XI-2:: HIS3-PGAL1-lacO-NLS-JUB1-GAL4AD-TCYC1/2X-PCYC1-BTS1-TTDH3, X-3::PTEF1-LacI-TADH1-LEU2-PGAL1-lacO-NLS-JUB1-GAL4AD-TCYC1/2X-PCYC1-McrtYB-TSYN3	This study
	CC4	IMX672.1 + XII-5:: URA3-PGAL1-lacO-NLS-ATAF1-GAL4AD-TCYC1/2X-PCYC1-McrtI-TFBA1, XI-2:: HIS3-PGAL1-lacO-NLS-JUB1-GAL4AD-TCYC1/2X-PCYC1-BTS1-TTDH3, X-3::PTEF1-LacI-TADH1-LEU2-PGAL1-lacO-NLS-JUB1-GAL4AD-TCYC1/2X-PCYC1-McrtYB-TSYN3	This study
	PCB	Gen 0.1 + XII-5::URA3-PTDH3-McrtI- TFBA1, XI-2::HIS3- PTDH3-BTS1-TTDH3, X-3::LEU2-PTDH3-McrtYB-TSYN3	This study
	PCC	IMX672.1+ XII-5::URA3-PTDH3-McrtI-TFBA1, XI-2::HIS3- PTDH3-BTS1-TTDH3, X-3::LEU2-PTDH3-McrtYB-TSYN3	This study
	RBs	CB1 + ura3-52::TRP1-PGAL1-lacO-ATFs-TCYC1/BSs-PCYC1-RiCCD1-TTEF2	This study
	RB1	CB1 + ura3-52::TRP1-PGAL1-lacO-NLS-GAL4AD-ANAC102-TCYC1/4X-PCYC1-RiCCD1-TTEF2	This study
	RB2	CB1 + ura3-52::TRP1-PGAL1-lacO-NLS-DBDJUB1-GAL4AD-TCYC1/2X-PCYC1-RiCCD1-TTEF2	This study
	RB3	CB1 + ura3-52::TRP1-PGAL1-lacO-NLS-DBDJUB1-GAL4AD-TCYC1/2X-PCYC1-RiCCD1-TTEF2	This study
	RCs	CC1 + ura3-52::TRP1-PGAL1-lacO-ATF-TCYC1/BSs-PCYC1-RiCCD1-TTEF2	This study
	RC1	CC1 + ura3-52::TRP1-PGAL1-lacO- NLS-JUB1-GAL4AD-TCYC1/2X-PCYC1-RiCCD1-TTEF2	This study
	RC2	CC1 + ura3-52::TRP1-PGAL1-lacO-NLS-GAL4AD-GRF7-TCYC1/4X-PCYC1-RiCCD1-TTEF2	This study
	RC3	CC1 + ura3-52::TRP1-PGAL1-lacO-NLS-GAL4AD-ANAC102-TCYC1/4X-PCYC1-RiCCD1-TTEF2	This study
	PRB	CB1 + ura3-52::TRP1-PTDH3-RiCCD1-TTEF2	This study
	PRC	DB1 + ura3-52::TRP1-PTDH3-RiCCD1-TTEF2	This study
	MXpDIs	IMX672.1 + pDI_PTEF1-LacI-TADH1-URA3-PGAL1-lacO-ATFs-TCYC1/BSs-PCYC1-McrtI-TFBA1, HIS3-PGAL1-lacO-ATFs-TCYC1/BSs-PCYC1-BTS1-TTDH3, LEU2-PGAL1-lacO-ATFs-TCYC1/BSs-PCYC1-McrtYB-TSYN3	This study
	MXpDI 1	IMX672.1+ pDI_PTEF1-LacI-TADH1-URA3-PGAL1-lacO-NLS-JUB1-GAL4AD-TCYC1/2X-PCYC1-McrtI-TFBA1, HIS3-PGAL1-lacO-NLS-DBDJUB1-GAL4AD-TCYC1/2X-PCYC1-BTS1-TTDH3, LEU2-PGAL1-lacO-NLS-ATAF1-GAL4AD-TCYC1/2X-PCYC1-McrtYB-TSYN3	This study
	MXpDI 2	IMX672.1 + pDI_PTEF1-LacI-TADH1-URA3-PGAL1-lacO-NLS-DBDJUB1-GAL4AD-TCYC1/2X-PCYC1-McrtI-TFBA1, HIS3-PGAL1-lacO-NLS-DBDJUB1-GAL4AD-TCYC1/2X-PCYC1-BTS1-TTDH3, PGAL1-lacO-NLS-GAL4AD-ATAF1-TCYC1/2X-PCYC1-McrtYB-TSYN3	This study
	MXpDI 3	IMX672.1 + pDI_PTEF1-LacI-TADH1-URA3-PGAL1-lacO- NLS-JUB1-GAL4AD/2X-TCYC1-McrtI-TFBA1, HIS3-PGAL1-lacO-NLS-DBDJUB1-GAL4AD/2X-TCYC1-BTS1-TTDH3, LEU2-PGAL1-lacO-NLS-JUB1-GAL4AD/2X-TCYC1-McrtYB-TSYN3	This study
	MXpDI 4	IMX672.1 + pDI_PTEF1-LacI-TADH1-URA3-PGAL1-lacO-NLS-ATAF1-GAL4AD-TCYC1/2X-PCYC1-McrtI-TFBA1, HIS3-PGAL1-lacO-NLS-DBDJUB1-GAL4AD-TCYC1/2X-PCYC1-BTS1-TTDH3, LEU2-PGAL1-lacO-NLS-ATAF1-GAL4AD-TCYC1/2X-PCYC1-McrtYB-TSYN3	This study
	MXpDI 5	IMX672.1 + pDI_PTEF1-LacI-TADH1-URA3-PGAL1-lacO- NLS-JUB1-GAL4AD-TCYC1/2X-PCYC1-McrtI-TFBA1, HIS3-PGAL1-lacO-NLS-ATAF1-GAL4AD-TCYC1/2X-PCYC1-BTS1-TTDH3, LEU2-PGAL1-lacO-NLS-ATAF1-GAL4AD-TCYC1/2X-PCYC1-McrtYB-TSYN3	This study
	PosMXpDI	IMX672.1 + pDI_PTEF1-LacI-TADH1-URA3-PTDH3-McrtI-TFBA1, -HIS3-PTDH3-BTS1-TTDH3, LEU2-PTDH3-McrtYB-TSYN3	This study
	G1pDIs	Gen 0.1 + pDI_PTEF1-LacI-TADH1-URA3-PGAL1-lacO-ATF/BSs-TCYC1-McrtI-TFBA1, HIS3-PGAL1-lacO-ATF/BSs-TCYC1-BTS1-TTDH3-LEU2-PGAL1-lacO-ATF/BSs-TCYC1-McrtYB-TSYN3	This study
	G1pDI 1	Gen 0.1 + pDI_PTEF1-LacI-TADH1-URA3-PGAL1-lacO-NLS-JUB1-GAL4AD/2X-TCYC1-McrtI-TFBA1,HIS3-PGAL1-lacO-NLS-DBDJUB1-GAL4AD/2X-TCYC1-BTS1-TTDH3,LEU2-PGAL1-lacO-NLS-ATAF1-GAL4AD/2X-TCYC1-McrtYB-TSYN3	This study
	G1pDI 2	Gen 0.1 + pDI_PTEF1-LacI-TADH1-URA3-PGAL1-lacO-NLS-DBDJUB1-GAL4AD-TCYC1/2X-PCYC1-McrtI-TFBA1,HIS3-PGAL1-lacO-NLS-DBDJUB1-GAL4AD-TCYC1/2X-PCYC1-BTS1-TTDH3-LEU2-PGAL1-lacO-NLS-GAL4AD-ATAF1-TCYC1/2X-PCYC1-McrtYB-TSYN3	This study
	G1pDI 3	Gen 0.1 + pDI_PTEF1-LacI-TADH1-URA3-PGAL1-lacO- NLS-JUB1-GAL4AD-TCYC1/2X-PCYC1-McrtI-TFBA1, HIS3-PGAL1-lacO-NLS-DBDJUB1-GAL4AD-TCYC1/2X-PCYC1-BTS1-TTDH3,LEU2-PGAL1-lacO-NLS-JUB1-GAL4AD-TCYC1/2X-PCYC1-McrtYB-TSYN3	This study
	G1pDI 4	Gen 0.1 + pDI_PTEF1-LacI-TADH1-URA3-PGAL1-lacO-NLS-ATAF1-GAL4AD-TCYC1/2X-PCYC1-McrtI-TFBA1,HIS3-PGAL1-lacO-NLS-DBDJUB1-GAL4AD-TCYC1/2X-PCYC1-BTS1-TTDH3,LEU2-PGAL1-lacO-NLS-ATAF1-GAL4AD-TCYC1/2X-PCYC1-McrtYB-TSYN3	This study
	G1pDI 5	Gen 0.1 + pDI_PTEF1-LacI-TADH1-URA3-PGAL1-lacO- NLS-JUB1-GAL4AD-TCYC1/2X-PCYC1-McrtI-TFBA1, HIS3-PGAL1-lacO-NLS-ATAF1-GAL4AD-TCYC1/2X-PCYC1-BTS1-TTDH3, LEU2-PGAL1-lacO-NLS-ATAF1-GAL4AD-TCYC1/2X-PCYC1-McrtYB-TSYN3	This study
	PosG1pDI	Gen 0.1 + pDI_PTEF1-LacI-TADH1-URA3-PTDH3-McrtI-TFBA1, HIS3-PTDH3-BTS1-TTDH3,LEU2-PTDH3-McrtYB-TSYN3	This study
	MXRspDI 1	IMX672.1 + pDI1_TRP1-PGAL1-lacO-ATFs-TCYC1/BSs-PCYC1-RiCCD1-TTEF2	This study
	MXR1pDI 1	IMX672.1 + pDI1_TRP1-PGAL1-lacO-NLS-JUB1-GAL4AD-TCYC1/2X-PCYC1-RiCCD1-TTEF2	This study
	MXR2pDI 1	IMX672.1 + pDI1_TRP1-PGAL1-lacO-NLS-GAL4AD-ANAC102-TCYC1/4X-PCYC1-RiCCD1-TTEF2	This study
	MXR3pDI 1	IMX672.1 + pDI1_TRP1-PGAL1-lacO-NLS-GAL4AD-ATAF1-TCYC1/2X-PCYC1-RiCCD1-TTEF2	This study
	PosMXRpDI 1	IMX672.1 + pDI_PTEF1-LacI-TADH1-URA3-PTDH3-McrtI-TFBA1, HIS3-PTDH3-BTS1-TTDH3,LEU2-PTDH3-McrtYB-TSYN3-PTDH3-RiCCD1-TTEF2	This study
	G1RspDI 1	Gen 0.1 + pDI1_TRP1-PGAL1-lacO-ATFs-TCYC1/BSs-TCYC1-RiCCD1-TTEF2	This study
	G1R1pDI 1	Gen 0.1+ pDI1_TRP1-PGAL1-lacO-NLS-JUB1-GAL4AD-TCYC1/2X-PCYC1-RiCCD1-TTEF2	This study
	G1R2pDI 1	Gen 0.1 + pDI1_TRP1-PGAL1-lacO-NLS-GAL4AD-ANAC102-TCYC1/4X-PCYC1-RiCCD1-TTEF2	This study
	G1R3pDI 1	Gen 0.1 + pDI1_TRP1-PGAL1-lacO-NLS-GAL4AD-ATAF1-TCYC1/2X-PCYC1-RiCCD1-TTEF2	This study
	PosG1RpDI	Gen 0.1 + pDI_PTEF1-LacI-TADH1-URA3-PTDH3-McrtI-TFBA1, HIS3-PTDH3-BTS1-TTDH3, LEU2-PTDH3-McrtYB-TSYN3-PTDH3-RiCCD1-TTEF2	This study
	MXintpDIs	IMX672.1 + LYS2::pDI_PTEF1-LacI-TADH1-URA3-PGAL1-lacO-ATFs-TCYC1/BSs-PCYC1-McrtI-TFBA1, HIS3-PGAL1-lacO-ATFs-TCYC1/BSs-PCYC1-BTS1-TTDH3, LEU2-PGAL1-lacO-ATFs-TCYC1/BSs-PCYC1-McrtYB-TSYN3,	This study
	MXintpDI 1	IMX672.1 + LYS2::pDI_ PTEF1-LacI-TADH1-URA3-PGAL1-lacO-NLS-DBDJUB1-GAL4AD-TCYC1/2X-PCYC1-McrtI-TFBA1, HIS3-PGAL1-lacO-NLS-JUB1-EDLLAD-EDLLAD-TCYC1/4X-PCYC1-BTS1-TTDH3, LEU2-PGAL1-lacO-NLS-JUB1-EDLLAD-EDLLAD-TCYC1/4X-PCYC1-McrtYB-TSYN3	This study
	MXintpDI 2	IMX672.1 + LYS2::pDI_ PTEF1-LacI-TADH1-URA3-PGAL1-lacO-NLS-DBDJUB1-GAL4AD-TCYC1/2X-PCYC1-McrtI-TFBA1, HIS3-PGAL1-lacO-NLS-JUB1-EDLLAD-EDLLAD-TCYC1/4X-PCYC1-BTS1-TTDH3, LEU2-PGAL1-lacO-NLS-JUB1-EDLLAD-EDLLAD-TCYC1/4X-PCYC1-McrtYB-TSYN3	This study
	MXintpDI 3	IMX672.1 + LYS2::pDI_ PTEF1-LacI-TADH1-URA3-PGAL1-lacO-NLS-DBDJUB1-GAL4AD-TCYC1/2X-PCYC1-McrtI-TFBA1, HIS3-PGAL1-lacO-NLS-JUB1-EDLLAD-EDLLAD-TCYC1/4X-PCYC1-BTS1-TTDH3, LEU2-PGAL1-lacO-NLS-JUB1-EDLLAD-EDLLAD-TCYC1/4X-PCYC1-McrtYB-TSYN3	This study
	PosMXintpDI	IMX672.1 + LYS2::pDI_PTEF1-LacI-TADH1-URA3-PTDH3-McrtI-TFBA1, HIS3-PTDH3-BTS1-TTDH3, LEU2-PTDH3-McrtYB-TSYN3	This study
	G1intpDIs	Gen 0.1 + lys2.a::pDI_PTEF1-LacI-TADH1-URA3-PGAL1-lacO-ATFs-TCYC1/BSs-PCYC1-McrtI-TFBA1, HIS3-PGAL1-lacO-NLS-JUB1-EDLLAD-EDLLAD-TCYC1/4X-PCYC1-BTS1-TTDH3, LEU2-PGAL1-lacO-ATFs-TCYC1-BSs-PCYC1-McrtYB-TSYN3,	This study
	G1intpDI 1	Gen 0.1 + lys2.a::pDI_PTEF1-LacI-TADH1-URA3-PGAL1-lacO-NLS-JUB1-GAL4AD/2X-TCYC1-McrtI-TFBA1, HIS3-PGAL1-lacO-NLS-DBDJUB1-GAL4AD/2X -TCYC1-BTS1-TTDH3, LEU2-PGAL1-lacO-NLS-JUB1-EDLLAD-EDLLAD/4X-TCYC1-McrtYB-TSYN3,	This study
	G1intpDI 2	Gen 0.1 + lys2.a::pDI_PTEF1-LacI-TADH1-URA3-PGAL1-lacO-NLS-JUB1-GAL4AD/2X-TCYC1-McrtI-TFBA1, HIS3-PGAL1-lacO-NLS-ATAF1-GAL4AD/2X -TCYC1-BTS1-TTDH3, LEU2-PGAL1-lacO-NLS-JUB1-EDLLAD-EDLLAD/4X-TCYC1-McrtYB-TSYN3,	This study
	G1intpDI 3	Gen 0.1 + LYS2::pDI_ PTEF1-LacI-TADH1-URA3-PGAL1-lacO-NLS-DBDJUB1-GAL4AD-TCYC1/2X-PCYC1-McrtI-TFBA1, HIS3-PGAL1-lacO-NLS-JUB1-EDLLAD-EDLLAD-TCYC1/4X-PCYC1-BTS1-TTDH3, LEU2-PGAL1-lacO-NLS-JUB1-EDLLAD-EDLLAD-TCYC1/4X-PCYC1-McrtYB-TSYN3	This study
	PosG1intpDI	Gen 0.1 + lys2.a::pDI_ PTEF1-LacI-TADH1-URA3-PTDH3-McrtI-TFBA1, HIS3-PTDH3-BTS1-TTDH3, LEU2-PTDH3-McrtYB-TSYN3	This study
	MXintRspDI 1	MXintpDI1 + TRP1-PGAL1-lacO-ATFs-TCYC1/BSs-PCYC1-RiCCD1-TTEF2	This study
	MXintR1pDI 1	MXintpDI1 + TRP1-PGAL1-lacO-NLS-GAL4AD-ANAC102-TCYC1/4X -PCYC1-RiCCD1- TTEF2	This study
	MXintR2PDI 1	MXintpDI1 + TRP1-PGAL1-lacO-NLS-ATAF1-GAL4AD-TCYC1/2X -PCYC1-RiCCD1- TTEF2	This study
	MXintR3pDI 1	MXintpDI1 + TRP1-PGAL1-lacO-NLS-GAL4AD-ANAC102-TCYC1/4X -PCYC1-RiCCD1-TTEF2	This study
	PosMXintRpDI	IMX672 + LYS2::pDI_ PTEF1-LacI-TADH1-URA3-PTDH3-McrtI-TFBA1, HIS3-PTDH3-BTS1-TTDH3, -LEU2-PTDH3-McrtYB-TSYN3, TRP1-PTDH3-RiCCD1- TTEF2	This study
	PosG1intRspDI 1	G1intpDI1 + TRP1-PGAL1-lacO-ATFs-TCYC1/BSs-PCYC1-RiCCD1-TTEF2	This study
	G1intR1pDI 1	G1intpDI1 + TRP1-PGAL1-lacO-NLS-ATAF1-GAL4AD-TCYC1/2X -PCYC1-RiCCD1-TTEF2	This study
	G1intR2pDI 1	G1intpDI1 + TRP1-PGAL1-lacO- NLS-JUB1-GAL4AD-TCYC1/2X -PCYC1-RiCCD1-TTEF2	This study
	G1intR3pDI 1	G1intpDI1 + TRP1-PGAL1-lacO-NLS-GAL4AD-ANAC102-TCYC1/4X -PCYC1-RiCCD1-TTEF2	This study
	PosG1intRpDI 1	Gen 0.1 + LYS2::pDI_PTEF1-LacI-TADH1-URA3-PTDH3-McrtI-TFBA1, HIS3-PTDH3-BTS1-TTDH3, LEU2-PTDH3-McrtYB-TSYN3, TRP1-PTDH3-RiCCD1-TTEF2	This study
	TSINO93	IMX672 + his3D1::PTDH3-FdeR-TCYC1-209bp PminCYC1-FdeO-yEGFP-TCYC1	Skjoedt et al., 2016b
	Narions	MXFde 0.2 + X-4:: URA3-PGAL1-lacO-ATFs-TCYC1/BSs-PCYC1-McrtI-TFBA1, XII-5:: HIS3-PGAL1-lacO-ATFs-TCYC1/BSs-PCYC1-GGPPSbc/BTS1-TTDH3, XI-3::PTEF1-LacI-TADH1-LEU2-PGAL1-lacO-ATFs-TCYC1/BSs-PCYC1-McrtYB-TSYN3, ura3.a:: TRP1-PGAL1-lacO-ATFs-TCYC1/BSs-PCYC1-RiCCD1-TTEF2, XI-2:: nat1-PGAL1-lacO-ATFs-TCYC1/BSs-PCYC1-PhCHI-TFBA1, XI-2:: blpR-PGAL1-lacO-ATFs-TCYC1/BSs-PCYC1-HaCHS-TENO2, X-2:: neo-PGAL1-la…	This study
	Narion 01	MXFde 0.2 + X-4:: URA3-PGAL1-lacO-NLS-DBDJUB1-GAL4AD-TCYC1/4X -PCYC1-McrtI-TFBA1, XII-5:: HIS3-PGAL1-lacO-NLS-JUB1GAL4AD-TCYC1/2X-PCYC1-BTS1-TTDH3, XI-3::PTEF1-LacI-TADH1-LEU2-PGAL1-lacO-NLS-GAL4AD-ATAF1-TCYC1/2X-PCYC1-McrtYB-TSYN3, ura3.a:: TRP1-PGAL1-lacO-NLS-JUB1-GAL4AD-TCYC1/2X-PCYC1-RiCCD1-TTEF2, XI-2:: nat1-PGAL1-lacO-NLS-GAL4AD-ATAF1-TCYC1/2X-PCYC1-PhCHI-TFBA1, XI-2:: blpR-PGAL1-lacO-HaCHS…	This study
	Narion 02	MXFde 0.2 + X-4:: URA3-PGAL1-lacO- NLS-DBDJUB1-GAL4AD-TCYC1/4X-PCYC1-McrtI-TFBA1, XII-5:: HIS3-PGAL1-lacO-NLS-JUB1-GAL4AD-TCYC1/2X-PCYC1-GGPPSbc-TTDH3, XI-3::PTEF1-LacI-TADH1-LEU2-PGAL1-lacO-NLS-GAL4AD-RAV1-TCYC1/4X-PCYC1-McrtYB-TSYN3, ura3.a:: TRP1-PGAL1-lacO-RiCCD1-TTEF2, XI-2:: nat1-PGAL1-lacO-PhCHI-TFBA1, XI-2:: blpR-PGAL1-lacO-HaCHS-TENO2, X-2:: neo-PGAL1-lacO-NLS-GAL4AD-RAV1-TCYC1/4X-PCYC1-…	This study
	Narion 03	MXFde 0.2 + X-4:: URA3-PGAL1-lacO- NLS-DBDJUB1-GAL4AD-TCYC1/4X-PCYC1-McrtI-TFBA1, XII-5:: HIS3-PGAL1-lacO-NLS-JUB1-EDLLAD-EDLLAD-TCYC1/4X-PCYC1-GGPPSbc-TTDH3, XI-3::PTEF1-LacI-TADH1-LEU2-PGAL1-lacO-NLS-GAL4AD-RAV1-TCYC1/4X-PCYC1-McrtYB-TSYN3, ura3.a::TRP1-PGAL1-lacO-NLS-JUB1-GAL4AD-TCYC1/2X-PCYC1-RiCCD1-TTEF2, XI-2:: nat1-PGAL1-lacO-NLS-JUB1-EDLLAD-EDLLAD-TCYC1/4X-PCYC1-PhCHI-TFBA1, XI-2:: blpR-P…	This study
	Narion 04	MXFde 0.2 + X-4:: URA3-PGAL1-lacO-NLS-GAL4AD-RAV1-TCYC1/4X-PCYC1-McrtI-TFBA1, XII-5:: HIS3-PGAL1-lacO-NLS-GAL4AD-ATAF1-TCYC1/2X-PCYC1-BTS1-TTDH3, XI-3::PTEF1-LacI-TADH1-LEU2-PGAL1-lacO-NLS-DBDJUB1-GAL4AD-TCYC1/4X-PCYC1-McrtYB-TSYN3, ura3.a:: TRP1-PGAL1-lacO-RiCCD1-TTEF2, XI-2:: nat1-PGAL1-lacO-NLS-JUB1-EDLLAD-EDLLAD-TCYC1/4X-PCYC1-PhCHI-TFBA1, XI-2:: blpR-PGAL1-lacO-NLS-DBDJUB1-GAL4AD-TCYC1/4X-PC…	This study
	Narion 05	MXFde 0.2 + X-4:: URA3-PGAL1-lacO- NLS-GAL4AD-GRF7-TCYC1/4X -PCYC1-McrtI-TFBA1, XII-5:: HIS3-PGAL1-lacO-NLS-JUB1-GAL4AD-TCYC1/2X-PCYC1-BTS1-TTDH3, XI-3::PTEF1-LacI-TADH1-LEU2-PGAL1-lacO-NLS-GAL4AD-RAV1-TCYC1/4X-PCYC1-McrtYB-TSYN3, ura3.a:: TRP1-PGAL1-lacO-NLS-JUB1-GAL4AD-TCYC1/2X-PCYC1-RiCCD1-TTEF2, XI-2:: nat1-PGAL1-lacO-ANAC102-NLS-VP64AD-TCYC1/4X-PCYC1-PhCHI-TFBA1, XI-2:: blpR-PGAL1-lacO-NLS-G…	This study
	Narion 06	MXFde 0.2 + X-4:: URA3-PGAL1-lacO- NLS-GAL4AD-RAV1/4X-TCYC1-McrtI-TFBA1, XII-5:: HIS3-PGAL1-lacO-NLS-GAL4AD-ATAF1/2X-TCYC1-BTS1-TTDH3, XI-3::PTEF1-LacI-TADH1-LEU2-PGAL1-lacO-NLS-DBDJUB1-GAL4AD/4X-TCYC1-McrtYB-TSYN3, ura3.a:: TRP1-PGAL1-lacO-RiCCD1-TTEF2, XI-2:: nat1-PGAL1-lacO-NLS-JUB1-EDLLAD-EDLLAD/4X-TCYC1-PhCHI-TFBA1, XI-2:: blpR-PGAL1-lacO-TCYC1-HaCHS-TENO2, X-2:: neo-PGAL1-lacO-NLS-GAL4AD-RA…	This study
	Narion 07	MXFde 0.2 + X-4:: URA3-PGAL1-lacO- NLS-DBDJUB1-GAL4AD-TCYC1/4X-PCYC1-McrtI-TFBA1, XII-5:: HIS3-PGAL1-lacO-NLS-GAL4AD-ATAF1-TCYC1/2X-PCYC1-GGPPsbc-TTDH3, XI-3::PTEF1-LacI-TADH1-LEU2-PGAL1-lacO-NLS-GAL4AD-GRF7-TCYC1/4X-PCYC1-McrtYB-TSYN3, ura3.a:: TRP1-PGAL1-lacO-NLS-JUB1-EDLLAD-EDLLAD-TCYC1/4X-PCYC1-RiCCD1-TTEF2, XI-2:: NatR-PGAL1-lacO-NLS-GAL4AD-GRF7-TCYC1/4X-PCYC1-PhCHI-TFBA1, XI-2:: BlpR-PGAL1-…	This study
	Narion 08	MXFde 0.2 + X-4:: URA3-PGAL1-lacO- NLS-DBDJUB1-GAL4AD-TCYC1/4X-PCYC1-McrtI-TFBA1, XII-5:: HIS3-PGAL1-lacO-NLS-ATAF1-GAL4AD-TCYC1/2X-PCYC1-GGPPsbc-TTDH3, XI-3::PTEF1-LacI-TADH1-LEU2-PGAL1-lacO-NLS-ATAF1-GAL4AD-TCYC1/2X-PCYC1-McrtYB-TSYN3, ura3.a:: TRP1-PGAL1-lacO-RiCCD1-TTEF2, XI-2:: NatR-PGAL1-lacO-PhCHI-TFBA1, XI-2:: BlpR-PGAL1-lacO-HaCHS-TENO2, X-2:: Neo-PGAL1-lacO-NLS-GAL4AD-RAV1-TCYC1/4X-PCYC…	This study
	Narion 09	MXFde 0.2 + X-4:: URA3-PGAL1-lacO- NLS-GAL4AD-ANAC102-TCYC1/4X-PCYC1-McrtI-TFBA1, XII-5:: HIS3-PGAL1-lacO-NLS-GAL4AD-GRF7-TCYC1/4X-PCYC1-BTS1-TTDH3, XI-3::PTEF1-LacI-TADH1-LEU2-PGAL1-lacO-NLS-DBDJUB1-GAL4AD-TCYC1/4X-PCYC1-McrtYB-TSYN3, ura3.a:: TRP1-PGAL1-lacO-NLS-JUB1-EDLLAD-EDLLAD-TCYC1/4X-PCYC1-RiCCD1-TTEF2, XI-2:: NatR-PGAL1-lacO-NLS-JUB1-EDLLAD-EDLLAD-TCYC1/4X-PCYC1-PhCHI-TFBA1, XI-2:: BlpR-…	This study
	Narion 10	MXFde 0.2 + X-4:: URA3-PGAL1-lacO- NLS-GALAD-RAV1-TCYC1/4X-PCYC1-McrtI-TFBA1, XII-5:: HIS3-PGAL1-lacO-NLS-JUB1-EDLLAD-EDLLAD-TCYC1/4X-PCYC1-BTS1-TTDH3, XI-3::PTEF1-LacI-TADH1-LEU2-PGAL1-lacO-NLS-GAL4AD-GRF7-TCYC1/4X-PCYC1-McrtYB-TSYN3, ura3.a:: TRP1-PGAL1-lacO-NLS-GAL4AD-ANAC102-TCYC1/4X-PCYC1-RiCCD1-TTEF2, XI-2:: NatR-PGAL1-lacO- NLS-JUB1-EDLLAD-EDLLAD-TCYC1/4X-PCYC1-PhCHI-TFBA1, XI-2:: BlpR-PGA…	This study
	Narion 11	MXFde 0.2 + X-4:: URA3-PGAL1-lacO- NLS-GAL4AD-ANAC102-TCYC1/4X-PCYC1-McrtI-TFBA1, XII-5:: HIS3-PGAL1-lacO-NLS-GAL4AD-GRF7-TCYC1/4X-PCYC1-BTS1-TTDH3, XI-3::PTEF1-LacI-TADH1-LEU2-PGAL1-lacO-NLS-GAL4AD-ANAC102-TCYC1/4X-PCYC1-McrtYB-TSYN3, ura3.a:: TRP1-PGAL1-lacO-RiCCD1-TTEF2, XI-2:: nat1-PGAL1-lacO-PhCHI-TFBA1, XI-2:: blpR-PGAL1-lacO-NLS-JUB1-EDLLAD-EDLLAD-TCYC1/4X-PCYC1-HaCHS-TENO2, X-2:: neo-PGAL…	This study
	Narion 12	MXFde 0.2 + X-4:: URA3-PGAL1-lacO- NLS-GAL4AD-ANAC102-TCYC1/4X-PCYC1-McrtI-TFBA1, XII-5:: HIS3-PGAL1-lacO-ANAC102-NLS-VP64AD-TCYC1/4X-PCYC1-BTS1-TTDH3, XI-3::PTEF1-LacI-TADH1-LEU2-PGAL1-lacO-NLS-JUB1-GAL4AD-TCYC1/2X-PCYC1-McrtYB-TSYN3, ura3.a:: TRP1-PGAL1-lacO-NLS-GAL4AD-ATAF1-TCYC1/2X-PCYC1-RiCCD1-TTEF2, XI-2:: nat1-PGAL1-lacO-NLS-JUB1-EDLLAD-EDLLAD-TCYC1/4X-PCYC1-PhCHI-TFBA1, XI-2:: blpR-PGAL1-…	This study
	Narion 13	MXFde 0.2 + X-4:: URA3-PGAL1-lacO- NLS-GAL4AD-GRF7-TCYC1/4X-PCYC1-McrtI-TFBA1, XII-5:: HIS3-PGAL1-lacO-NLS-GAL4AD-RAV1-TCYC1/4X-PCYC1-GGPPSbc-TTDH3, XI-3::PTEF1-LacI-TADH1-LEU2-PGAL1-lacO-NLS-ATAF1-GAL4AD-TCYC1/2X-PCYC1-McrtYB-TSYN3, ura3.a:: TRP1-PGAL1-lacO-NLS-GAL4AD-ATAF1-TCYC1/2X-PCYC1-RiCCD1-TTEF2, XI-2:: nat1-PGAL1-lacO-NLS-DBDJUB1-GAL4AD-TCYC1/4X-PCYC1-PhCHI-TFBA1, XI-2:: blpR-PGAL1-lacO-N…	This study
	Narion 14	MXFde 0.2 + X-4:: URA3-PGAL1-lacO- NLS-GAL4AD-GRF7-TCYC1/4X-PCYC1-McrtI-TFBA1, XII-5:: HIS3-PGAL1-lacO-ANAC102-NLS-VP64AD-TCYC1/4X-PCYC1-BTS1-TTDH3, XI-3::PTEF1-LacI-TADH1-LEU2-PGAL1-lacO-NLS-JUB1-GAL4AD-TCYC1/2X-PCYC1-McrtYB-TSYN3, ura3.a:: TRP1-PGAL1-lacO-NLS-GAL4AD-ANAC102-TCYC1/4X-PCYC1-RiCCD1-TTEF2, XI-2:: nat1-PGAL1-lacO-NLS-GAL4AD-GRF7-TCYC1/4X-PCYC1-PhCHI-TFBA1, XI-2:: blpR-PGAL1-lacO-NLS…	This study
	Narion 15	MXFde 0.2 + X-4:: URA3-PGAL1-lacO- NLS-GAL4AD-GRF7-TCYC1/4X-PCYC1-McrtI-TFBA1, XII-5:: HIS3-PGAL1-lacO-NLS-GAL4AD-RAV1-TCYC1/4X-PCYC1-GGPPSbc-TTDH3, XI-3::PTEF1-LacI-TADH1-LEU2-PGAL1-lacO-NLS-GAL4AD-RAV1-TCYC1/4X-PCYC1-McrtYB-TSYN3, ura3.a:: TRP1-PGAL1-lacO-RiCCD1-TTEF2, XI-2:: nat1-PGAL1-lacO-PhCHI-TFBA1, XI-2:: blpR-PGAL1-lacO-NLS-JUB1-EDLLAD-EDLLAD-TCYC1/4X-PCYC1-HaCHS-TENO2, X-2:: neo-PGAL1-l…	This study
	Narion 16	MXFde 0.2 + X-4:: URA3-PGAL1-lacO- NLS-GAL4AD-GRF7-TCYC1/4X-PCYC1-McrtI-TFBA1, XII-5:: HIS3-PGAL1-lacO-NLS-GAL4AD-ATAF1-TCYC1/2X-PCYC1-GGPPSbc-TTDH3, XI-3::PTEF1-LacI-TADH1-LEU2-PGAL1-lacO-NLS-GAL4AD-RAV1-TCYC1/4X-PCYC1-McrtYB-TSYN3, ura3.a:: TRP1-PGAL1-lacO-NLS-GAL4AD-ATAF1-TCYC1/2X-PCYC1-RiCCD1-TTEF2, XI-2:: nat1-PGAL1-lacO-NLS-GAL4AD-GRF7-TCYC1/4X-PCYC1-PhCHI-TFBA1, XI-2:: blpR-PGAL1-lacO-NLS-…	This study
	Narion 17	MXFde 0.2 + X-4:: URA3-PGAL1-lacO- NLS-GAL4AD-GRF7-TCYC1/4X-PCYC1-McrtI-TFBA1, XII-5:: HIS3-PGAL1-lacO-NLS-JUB1-EDLLAD-EDLLAD-TCYC1/4X-PCYC1-GGPPSbc-TTDH3, XI-3::PTEF1-LacI-TADH1-LEU2-PGAL1-lacO-NLS-GAL4AD-RAV1-TCYC1/4X-PCYC1-McrtYB-TSYN3, ura3.a:: TRP1-PGAL1-lacO- NLS-JUB1 GAL4AD-TCYC1/2X- PCYC1 -RiCCD1-TTEF2, XI-2:: nat1-PGAL1-lacO- NLS-GAL4AD-RAV1-TCYC1/4X-PCYC1-PhCHI-TFBA1, XI-2:: blpR-PGAL1-…	This study
	Narion 18	MXFde 0.2 + X-4:: URA3-PGAL1-lacO- NLS-JUB1-EDLLAD-EDLLAD-TCYC1/4X-PCYC1-McrtI-TFBA1, XII-5:: HIS3-PGAL1-lacO-NLS-GAL4AD-RAV1-TCYC1/4X-PCYC1-BTS1-TTDH3, XI-3::PTEF1-LacI-TADH1-LEU2-PGAL1-lacO-NLS-JUB1-EDLLAD-EDLLAD-TCYC1/4X-PCYC1-McrtYB-TSYN3, ura3.a:: TRP1-PGAL1-lacO-NLS-GAL4AD-ANAC102-TCYC1/4X-PCYC1-RiCCD1-TTEF2, XI-2:: nat1-PGAL1-lacO-NLS-JUB1-EDLLAD-EDLLAD-TCYC1/4X-PCYC1-PhCHI-TFBA1, XI-2:: b…	This study
	Narion 19	MXFde 0.2 + X-4:: URA3-PGAL1-lacO- NLS-GAL4AD-GRF7-TCYC1/4X-PCYC1-McrtI-TFBA1, XII-5:: HIS3-PGAL1-lacO-NLS-GAL4AD-GRF7-TCYC1/4X-PCYC1-BTS1-TTDH3, XI-3::PTEF1-LacI-TADH1-LEU2-PGAL1-lacO-NLS-ATAF1-GAL4AD-TCYC1/4X-PCYC1-McrtYB-TSYN3, ura3.a:: TRP1-PGAL1-lacO-NLS-GAL4AD-ANAC102-TCYC1/4X-PCYC1-RiCCD1-TTEF2, XI-2:: nat1-PGAL1-lacO-NLS-DBDJUB1-GAL4AD-TCYC1/4X-PCYC1-PhCHI-TFBA1, XI-2:: blpR-PGAL1-lacO-NL…	This study
	Narion 20	MXFde 0.2 + X-4:: URA3-PGAL1-lacO- NLS-JUB1-GAL4AD/2X-TCYC1-McrtI-TFBA1, XII-5:: HIS3-PGAL1-lacO-NLS-GAL4AD-RAV1/4X-TCYC1-GGPPsbc-TTDH3, XI-3::PTEF1-LacI-TADH1-LEU2-PGAL1-lacO-NLS-GAL4AD-ANAC102/4X-TCYC1-McrtYB-TSYN3, ura3.a:: TRP1-PGAL1-lacO-NLS-JUB1-GAL4AD/2X-TCYC1-RiCCD1-TTEF2, XI-2:: nat1-PGAL1-lacO- ANAC102-NLS-VP64AD/4X-TCYC1-PhCHI-TFBA1, XI-2:: blpR-PGAL1-lacO-NLS-GAL4AD-GRF7/4X-TCYC1-HaCH…	This study
	Narion 20	MXFde 0.2 + X-4:: URA3-PGAL1-lacO- NLS-JUB1-GAL4AD-TCYC1/2X-PCYC1-McrtI-TFBA1, XII-5:: HIS3-PGAL1-lacO-NLS-GAL4AD-RAV1-TCYC1/4X-PCYC1-GGPPsbc-TTDH3, XI-3::PTEF1-LacI-TADH1-LEU2-PGAL1-lacO-NLS-GAL4AD-ANAC102-TCYC1/4X-PCYC1-McrtYB-TSYN3, ura3.a:: TRP1-PGAL1-lacO-NLS-JUB1-GAL4AD-TCYC1/2X-PCYC1-RiCCD1-TTEF2, XI-2:: nat1-PGAL1-lacO- ANAC102-NLS-GAL4AD-TCYC1/4X-PCYC1-PhCHI-TFBA1, XI-2:: blpR-PGAL1-lacO…	This study
	Green-Gen 0.1	Gen 0.1 + lys2.a::pGREEN	This study
	Green-IMX672.1	IMX672.1+ lys2.a::pGREEN	This study
	Red-Gen 0.1	Gen 0.1 + lys2.a::pRED	This study
	Red- IMX672.1	IMX672.1+ lys2.a::pRED	This study
	Red-CB1	CB1 + lys2.a::pRED	This study
	Red-PCB	PCB1+ lys2.a::pRED	This study
	Red-MXintpDI 1	MXintpDI 1+ lys2.a::pRED	This study
	Red-RC1	RC 1+ lys2.a::pRED	This study
	ProTDH3	YPH500 + ura3-52::pGN005B-ProTDH3	This study
	YEGFP0	IMX672.1 + X-3::PTEF1-LacI-TADH1-URA3-PGAL1-lacO-NLS-ATAF1-GAL4AD-TCYC1/2X -McrtI-TFBA1, XII-5::PTEF1-LacI-TADH1-HIS3-PGAL1-lacO-ProTDH3 -yEGFP -TTDH3, XI-3:: PTEF1-LacI-TADH1-LEU2-PGAL1-lacO-NLS-JUB1-EDLLAD-EDLLAD-TCYC1/4X -McrtYB-TSYN3	This study
	YEGFP1	IMX672.1 + X-3::PTEF1-LacI-TADH1-URA3-PGAL1-lacO-NLS-ATAF1-GAL4AD-TCYC1/2X -McrtI-TFBA1, XII-5::PTEF1-LacI-TADH1-HIS3-PGAL1-lacO- NLS-JUB1-GAL4AD-TCYC1/2X -yEGFP -TTDH3, XI-3:: PTEF1-LacI-TADH1-LEU2-PGAL1-lacO-NLS-JUB1-EDLLAD-EDLLAD-TCYC1/4X -McrtYB-TSYN3	This study
	YEGFP2	IMX672.1 + XII-5::PTEF1-LacI-TADH1-URA3-PGAL1-lacO-NLS-ATAF1-GAL4AD-TCYC1/2X-McrtI-TFBA1, XII-5::PTEF1-LacI-TADH1-HIS3-PGAL1-lacO- NLS-ATAF1-GAL4AD-TCYC1/2X -yEGFP -TTDH3, XI-3:: PTEF1-LacI-TADH1-LEU2-PGAL1-lacO-NLS-JUB1-EDLLAD-EDLLAD-TCYC1/4X -McrtYB-TSYN3	This study
	YEGFP3	IMX672.1 + X-3::PTEF1-LacI-TADH1-URA3-PGAL1-lacO-NLS-ATAF1-GAL4AD-TCYC1/2X -McrtI-TFBA1, XII-5::PTEF1-LacI-TADH1-HIS3-PGAL1-lacO-NLS-GAL4AD-ATAF1-TCYC1/2X -yEGFP -TTDH3, XI-3:: PTEF1-LacI-TADH1-LEU2-PGAL1-lacO-NLS-JUB1-EDLLAD-EDLLAD-TCYC1/4X -McrtYB-TSYN3	This study
	YEGFP4	IMX672.1 + X-3::PTEF1-LacI-TADH1-URA3-PGAL1-lacO-NLS-ATAF1-GAL4AD-TCYC1/2X-McrtI-TFBA1, XII-5::PTEF1-LacI-TADH1-HIS3-PGAL1-lacO-NLS-JUB1-EDLLAD-EDLLAD-TCYC1/4X -yEGFP -TTDH3, XI-3:: PTEF1-LacI-TADH1-LEU2-PGAL1-lacO-NLS-JUB1-EDLLAD-EDLLAD-TCYC1/4X -McrtYB-TSYN3	This study
	YEGFP5	IMX672.1 + X-3::PTEF1-LacI-TADH1-URA3-PGAL1-lacO-NLS-ATAF1-GAL4AD-TCYC1/2X-McrtI-TFBA1, XII-5::PTEF1-LacI-TADH1-HIS3-PGAL1-lacO- NLS-GAL4AD-ANAC102-TCYC1/4X -yEGFP -TTDH3, XI-3:: PTEF1-LacI-TADH1-LEU2-PGAL1-lacO-NLS-JUB1-EDLLAD-EDLLAD-TCYC1/4X -McrtYB-TSYN3	This study
	YEGFP6	IMX672.1 + X-3::PTEF1-LacI-TADH1-URA3-PGAL1-lacO-NLS-ATAF1-GAL4AD-TCYC1/2X -McrtI-TFBA1, XII-5::PTEF1-LacI-TADH1-HIS3-PGAL1-lacO- NLS-GAL4AD-GRF7-TCYC1/4X -yEGFP -TTDH3, XI-3:: PTEF1-LacI-TADH1-LEU2-PGAL1-lacO-NLS-JUB1-EDLLAD-EDLLAD-TCYC1/4X -McrtYB-TSYN3	This study
	YEGFP7	IMX672.1 + X-3::PTEF1-LacI-TADH1-URA3-PGAL1-lacO-NLS-ATAF1-GAL4AD-TCYC1/2X-McrtI-TFBA1, XII-5::PTEF1-LacI-TADH1-HIS3-PGAL1-lacO- ANAC102-NLS-VP64AD-TCYC1/4X -yEGFP -TTDH3, XI-3:: PTEF1-LacI-TADH1-LEU2-PGAL1-lacO-NLS-JUB1-EDLLAD-EDLLAD-TCYC1/4X -McrtYB-TSYN3	This study
	YEGFP8	IMX672.1 + X-3::PTEF1-LacI-TADH1-URA3-PGAL1-lacO-NLS-ATAF1-GAL4AD-TCYC1/2X -McrtI-TFBA1, XII-5::PTEF1-LacI-TADH1-HIS3-PGAL1-lacO- NLS-DBDJUB1-GAL4AD-TCYC1/2X -yEGFP -TTDH3, XI-3:: PTEF1-LacI-TADH1-LEU2-PGAL1-lacO-NLS-JUB1-EDLLAD-EDLLAD-TCYC1/4X -McrtYB-TSYN3	This study
	YEGFP9	IMX672.1 + X-3::PTEF1-LacI-TADH1-URA3-PGAL1-lacO-NLS-ATAF1-GAL4AD-TCYC1/2X-McrtI-TFBA1, XII-5::PTEF1-LacI-TADH1-HIS3-PGAL1-lacO- NLS-GAL4AD-RAV1-TCYC1/4X-yEGFP -TTDH3, XI-3:: PTEF1-LacI-TADH1-LEU2-PGAL1-lacO-NLS-JUB1-EDLLAD-EDLLAD-TCYC1/4X -McrtYB-TSYN3	This study
	AGREEN	IMX672.1 + XII-5::PTEF1-LacI-TADH1-HIS3-PGAL1-lacO- NLS-JUB1-GAL4AD-TCYC1/2X–AcGFP1-TTEF2	This study
	BRED	IMX672.1 + XI-3:: PTEF1-LacI-TADH1-LEU2-PGAL1-lacO-NLS-JUB1-GAL4AD-TCYC1/2X-DsRED-TS
	AB-GREEN-RED	IMX672.1 + XII-5::PTEF1-LacI-TADH1-HIS3-PGAL1-lacO- NLS-JUB1-GAL4AD- TCYC1/2X–AcGFP1-TT, XI-3:: PTEF1-LacI-TADH1-LEU2-PGAL1-lacO-NLS-JUB1-GAL4AD- TCYC1/2X-DsRED-TTEF2	This study
	References
	a Lopez, J., Essus, K., Kim, I.K., Pereira, R., Herzog, J., Siewers, V., Nielsen, J., and Agosin, E. (2015). Production of beta-ionone by combined expression of carotenogenic and plant CCD1 genes in Saccharomyces cerevisiae. Microb Cell Fact 14, 84.
	b Skjoedt, M.L., Snoek, T., Kildegaard, K.R., Arsovska, D., Eichenberger, M., Goedecke, T.J., Rajkumar, A.S., Zhang, J., Kristensen, M., Lehka, B.J., et al. (2016). Engineering prokaryotic transcriptional activators as metabolite biosensors in yeast. Nat Chem Biol 12, 951-958.
