# Supplementary material for: COMPASS for rapid combinatorial optimization of biochemical pathways based on artificial transcription factors
Source: Nat Commun. 2019 Jun 13;10:2615. doi: 10.1038/s41467-019-10224-x (PMC6565718; doi:10.1038/s41467-019-10224-x)
Supplement: Supplementary file 9 — Supplementary Data 8 [file 41467_2019_10224_MOESM9_ESM.xlsx]

## Sheet: Supplementary Data 8
	Supplementary Data 8. High-precision flow cytometry for growth analysis.
	Supplementary Data 8a. Gen 0.1_DsRED / Gen 0.1_AcGFP1.
	Medium	Log2 ratio DsRED / AcGFP1						Number of elapsed generations
		T1: 6 h		T2: 24 h		T3: 48 h		n0		n1		n1 + n2
		Average	STD.V	Average	STD.V	Average	STD.V	Average	STD.V	Average	STD.V	Average	STD.V
	Inducing medium	0.182329	0.052063	0.244519	0.025366	0.15694	0.043832	0	0	2.91016	0.487919	7.88359	0.327113
	Non-inducing medium	0.362463	0.061054	0.220133	0.079267	0.027739	0.041201	0	0	3.71669	0.235458	8.46085	0.523484
	Supplementary Data 8b. CB1_DsRED / Gen 0.1_AcGFP1.
	Medium	Log2 ratio DsRED / AcGFP1						Number of elapsed generations
		T1: 6 h		T2: 24 h		T3: 48 h		n0		n1		n1 + n2
		Average	STD,V	Average	STD,V	Average	STD,V	Average	STD,V	Average	STD,V	Average	STD,V
	Inducing medium	0.452392	0.034028	0.094764	0.014874	1.58391	0.180003	0	0	1.6283	0.474196	8.47185	0.728588
	Non-inducing medium	0.22911	0.094603	0.106918	0.008102	0.203979	0.091591	0	0	6.21943	0.160905	7.05769	0.09628
	Supplementary Data 8c. PCB_DsRED / Gen 0.1_AcGFP1.
	Medium	Log2 ratio DsRED / AcGFP1						Number of elapsed generations
		T1: 6 h		T2: 24 h		T3: 48 h		n0		n1		n1 + n2
		Average	STD.V	Average	STD.V	Average	STD.V	Average	STD.V	Average	STD.V	Average	STD.V
	Inducing medium	0.134019	0.055842	0.181207	0.049019	0.50844	0.05613	0	0	5.70718	0.393229	5.9513	0.415803
	Non-inducing medium	0.442468	0.074895	0.929815	0.075663	0.179658	0.043814	0	0	6.07644	0.253137	7.59212	0.243311
	Supplementary Data 8d. IMX672.1_DsRED / IMX672.1_AcGFP1.
	Medium	Log2 ratio DsRED / AcGFP1						Number of elapsed generations
		T1: 6 h		T2: 24 h		T3: 48 h		n0		n1		n1 + n2
		Average	STD.V	Average	STD.V	Average	STD.V	Average	STD.V	Average	STD.V	Average	STD.V
	Inducing medium	0.106353	0.029497	0.132655	0.014946	0.22964	0.014219	0	0	4.49321	1.43656	7.65088	1.44709
	Non-inducing medium	0.441258	0.051272	0.383385	0.039304	0.094332	0.008794	0	0	6.19731	0.780225	6.99242	0.865723
	Supplementary Data 8e. MXintpDI 1_DsRED / IMX672.1_AcGFP1.
	Medium	Log2 ratio DsRED / AcGFP1						Number of elapsed generations
		T1: 6 h		T2: 24 h		T3: 48 h		n0		n1		n1 + n2
		Average	STD.V	Average	STD.V	Average	STD.V	Average	STD.V	Average	STD.V	Average	STD.V
	Inducing medium	0.405316	0.017813	0.230339	0.045387	0.46489	0.026207	0	0	5.77784	0.606091	8.93784	2.33517
	Non-inducing medium	0.413643	0.176172	0.74542	0.053077	0.135093	0.022486	0	0	4.18443	0.430987	6.11827	0.338043
	Supplementary Data 8f. RC1_DsRED /IMX672.1_AcGFP1.
	Medium	Log2 ratio DsRED / AcGFP1						Number of elapsed generations
		T1: 6 h		T2: 24 h		T3: 48 h		n0		n1		n1 + n2
		Average	STD.V	Average	STD.V	Average	STD.V	Average	STD.V	Average	STD.V	Average	STD.V
	Inducing medium	0.385809	0.099748	0.064818	0.031004	0.70888	0.131522	0	0	3.95978	0.912101	5.38489	0.598057
	Non-inducing medium	0.353964	0.079825	0.420949	0.075994	0.225057	0.036251	0	0	3.72948	0.263715	7.49844	0.268714
