# Supplementary material for: COMPASS for rapid combinatorial optimization of biochemical pathways based on artificial transcription factors
Source: Nat Commun. 2019 Jun 13;10:2615. doi: 10.1038/s41467-019-10224-x (PMC6565718; doi:10.1038/s41467-019-10224-x)
Supplement: Supplementary file 10 — Supplementary Data 9 [file 41467_2019_10224_MOESM10_ESM.xlsx]

## Sheet: Supplementary Data 9
	Supplementary Data 9. Controllability of plant-derived regulators in COMPASS strains.
	Strain	Non-inducing medium		Inducing medium		T.TEST
		Geometric mean (AU)	STD.V	Geometric mean (AU)	STD.V
	Gen 0,1	2.06197	0.08716	2.17015	0.1751	0.381481
	PCB	67.1853	15.2845	55.9565	8.58863	0.0388012
	CB1	12.0504	2.08284	97.884	15.0489	7.41053e-07
	G1pDI 1	6.51696	1.50882	42.9179	19.5445	0.00352197
	G1intpDI 1	42.8843	11.7024	127.768	16.2404	1.1446e-08
	AU: arbitrary unit
