# Supplementary material for: COMPASS for rapid combinatorial optimization of biochemical pathways based on artificial transcription factors
Source: Nat Commun. 2019 Jun 13;10:2615. doi: 10.1038/s41467-019-10224-x (PMC6565718; doi:10.1038/s41467-019-10224-x)
Supplement: Supplementary file 11 — Supplementary Data 10 [file 41467_2019_10224_MOESM11_ESM.xlsx]

## Sheet: Supplementary Data 10
	Supplementary Data 10. HPLC results for control strains.
	Strain	β-Carotene (mgg−1 cdw)		β-Ionone (mgg−1 cdw)		Source
		Previous report	In this study	Previous report	In this study
	IMX672.1	-	0,007 ± 0,001	-	0,0008 ± 0,0003	Euroscarf
	Gen 0.1	-	0,015 ± 0,003	-	0,0004 ± 0,0001	This study
	IME167	0,55 +/- 0.005	0,38 ± 0,008	-	-	Beekwilder et. al., 2014a
	RiCCD1	0,19 +/- 0.04	0,031 ± 0,01	0,22 ± 0.06	0,042 ± 0.009	Beekwilder et. al., 2014a
	Reference
	a. Beekwilder, J., van Rossum, H.M., Koopman, F., Sonntag, F., Buchhaupt, M., Schrader, J., Hall, R.D., Bosch, D., Pronk, J.T., van Maris, A.J., et al. (2014). Polycistronic expression of a beta-carotene biosynthetic pathway in Saccharomyces cerevisiae coupled to beta-ionone production. J Biotechnol 192 Pt B, 383-392.
