# Supplementary material for: COMPASS for rapid combinatorial optimization of biochemical pathways based on artificial transcription factors
Source: Nat Commun. 2019 Jun 13;10:2615. doi: 10.1038/s41467-019-10224-x (PMC6565718; doi:10.1038/s41467-019-10224-x)
Supplement: Supplementary file 12 — Supplementary Data 11 [file 41467_2019_10224_MOESM12_ESM.xlsx]

## Sheet: Supplementary Data 11
	Supplementary Data 11. Transcriptional output of the NLS-JUB1-EDLLAD-EDLLAD-derived ATF.
	Percentage of DsRED expression	Non-inducing medium		T.TEST	Inducing medium		T.TEST
		Geometric mean (AU)	STD.V		Geometric mean (AU)	STD.V
	BRED	22.4709	11.5357	0.04154	100	10.139	0.00089
	AB-GREEN-RED	12.9271	1.03078		78.9002	13.0199
	Percentage of DsRED expression	Non-inducing medium		T.TEST	Inducing medium		T.TEST
		Geometric mean (AU)	STD.V		Geometric mean (AU)	STD.V
	BRED	15.7573	0.495341	0.50231	100	8.90776	1.9e-05
	AB-GREEN-RED	16.0563	1.19327		66.6281	10.3188
