# Supplementary material for: COMPASS for rapid combinatorial optimization of biochemical pathways based on artificial transcription factors
Source: Nat Commun. 2019 Jun 13;10:2615. doi: 10.1038/s41467-019-10224-x (PMC6565718; doi:10.1038/s41467-019-10224-x)
Supplement: Supplementary file 13 — Supplementary Data 12 [file 41467_2019_10224_MOESM13_ESM.xlsx]

## Sheet: Supplementary Data 12
	Supplementary Data 12. Primers used for sequencing the library integrated into the genome.
	Number	Donor	Primer name
	1	X3:: ATF/BS - McrtI	MCRTI_for
			X3_rev
	2	XI-3:: ATF/BS - McrtYB	XI3_for
			XI3MCRTYB_rev
	3	XII5:: ATF/BS - BTS1	XII5BTS_for
			XII5_rev
	4	XII5:: ATF/BS - GGPPSbc	XII5GGPPSBC_for
			XII5_rev
	5	ura3:: ATF/BS - RiCCD1	URA3RICCD_for
			URA3_rev
	6	X4:: ATF/BS - McrtI	MCRTI_for
			X4_rev
	7	X-3:: ATF/BS - PhCHI	X3CHI_for
			X3_rev
	8	XI-2:: ATF/BS - HaCHS	XI2_for
			XI2CHS_rev
	9	XII-2:: ATF/BS - AtC4H-ATR2	XII2_for
			XII2CHATR_rev
	10	X-2:: ATF/BS - At4CL-2	X2_for
			X2CL_rev
	11	XI-5::ATF/BS - AtPAL-2	XI5_for
			XI5PAL_rev
	12	XII5:: ATF/BS - yEGFP	XII5YEGFP_for
			XII5_rev
	13	X3:: ATF/BS - McrtI	XII5ACGFP_for
			XII5_rev
	14	XI-3:: ATF/BS - McrtYB	XI3_for
			XI3DSRED_rev
