# Supplementary material for: COMPASS for rapid combinatorial optimization of biochemical pathways based on artificial transcription factors
Source: Nat Commun. 2019 Jun 13;10:2615. doi: 10.1038/s41467-019-10224-x (PMC6565718; doi:10.1038/s41467-019-10224-x)
Supplement: Supplementary file 14 — Supplementary Data 13 [file 41467_2019_10224_MOESM14_ESM.xlsx]

## Sheet: Supplementary Data 13
	Supplementary Data 13. Diversity of b-ionone and NG production from a randomized ATF/BS library.
	Supplementary Data 13a. Flow cytometry data for NG production in Narion strains.						Supplementary Data 13b. HPLC data for b-ionone production in Narion strains.
	Isolate	Non-inducing medium		Inducing medium			Isolate	β-Ionone (mg g−1 cdw)	STD,V
		Geometric mean (AU)	STD.V	Geometric mean (AU) STD.V
	Narion 01	21.306	8.44989	16.8702	1.04986		Narion 01	0.16944	0.015184
	Narion 02	12.8215	19.702	26.4411	6.01384		Narion 02	0.00436699	0.000768625
	Narion 03	28.8921	3.76407	27.2958	4.08026		Narion 03	0.0182588	0.00561893
	Narion 04	5.25446	8.62099	29.508	4.56647		Narion 04	0.0388243	0.0164713
	Narion 05	14.82	9.33603	31.7743	17.2746		Narion 05	0.0183391	0.00828445
	Narion 06	3.64297	0.473848	40.261	14.5603		Narion 06	0.00549003	0.000192716
	Narion 07	27.5299	9.13663	131.073	12.8278		Narion 07	0.00425209	0.000617332
	Narion 08	28.2911	3.65591	142.455	38.6791		Narion 08	0.00354621	0.000679242
	Narion 09	3.03333	1.01034	159.547	56.9644		Narion 09	0.0180061	0.00158611
	Narion 10	14.6701	7.43903	211.232	26.634		Narion 10	0.149234	0.080396
	Narion 11	19.1682	13.9588	329.955	126.392		Narion 11	0.0158174	0.00312959
	Narion 12	6.52753	2.42998	399.317	135.478		Narion 12	0.0146718	0.000522614
	Narion 13	70.2969	16.3617	400.309	131.371		Narion 13	0.0742227	9.33933e-05
	Narion 14	43.2761	27.5861	431.025	17.6112		Narion 14	0.179101	0.029886
	Narion 15	64.7529	25.8799	438.354	269.355		Narion 15	0.000560707	0.000289734
	Narion 16	51.5446	6.38014	580.926	197.595		Narion 16	0.00471642	0.00105883
	Narion 17	48.179	21.684	597.531	51.3093		Narion 17	0.0340477	0.000493456
	Narion 18	103.918	19.8144	5948035	256.876		Narion 18	0.000453552	5.89155e-05
	Narion 19	55.2158	12.2427	658.282	122.022		Narion 19	0.000241554	7.34653e-05
	Narion 20	96.3822	12.3927	665.327	212.559		Narion 20	0.000219224	1.69387e-05
	AU: arbitrary unit						cdw: cellular dry weight
