# Supplementary material for: COMPASS for rapid combinatorial optimization of biochemical pathways based on artificial transcription factors
Source: Nat Commun. 2019 Jun 13;10:2615. doi: 10.1038/s41467-019-10224-x (PMC6565718; doi:10.1038/s41467-019-10224-x)
Supplement: Supplementary file 16 — Supplementary Data 15 [file 41467_2019_10224_MOESM16_ESM.xlsx]

## Sheet: Supplementary Data 15
	Supplementary Data 15. Sequences of primers used in this study.
	Name	Sequence (5' to 3')
	ATF-for	ACAATCTGCTCTGATGCCGCATAGTTAAGCGAAGTACGGATTAGAAGCCGCCGAGCGGG
	ATF-rev	GAATTCCTGTAGAGACCACATCATCCACGGGCCCTCACCAAGCGCCCTCACCAAGCTCTTAAAACGGGAA
	BS-for	CCGTGGATGATGTGGTCTCTACAGGAATTC
	BS-rev	TATTAATTTAGTGTGTGTATTTGTGTTTGT
	EXSEQ-for	CTCAGTACAATCTGCTCTGA
	EXSEQ-rev	GCCCTCACCAAGCGCCCTCA
	PROSEQ-for	TGAGGGCGCTTGGTGAGGGC
	PROSEQ-rev	TATTAATTTAGTGTGTGTAT
	Y0_rev	TATTAATTTAGTGTGTGTATTTGTGTTTGT
	X1_for	GACGTGATTAAGCACACAAAGGCAGCTTGGAGT
	X0_for	ACAATCTGCTCTGATGCCGCATAGTTAAGC
	Z0_rev	TATTAATTTAGTGTGTGTATTTGTGTTTGT
	Z0-for	CTATAGACACACAAACACAAATACACACACTAAATTAATA
	Z1-rev	AGGCATAGACTGTACCCCAAAAAAACAGTCTTTGAAAGATGATACTCTTT
	Z2-rev	AGGGAATAAGGGCGACACGGAAATGTTGAATACTCATCGAAACGAT
	Z3-rev	ATACCGCATCAGGAAATTGTAAACGTTAATAAATCATACCTGACCTCCAT
	Z4-rev	GCTTACCGGAAAGAAATAAATTTTTTCAAAAACCCAT
	Z5-rev	GTTTTAGGGCGACTGCCCTGCTGCGTAACATCGTTGCTGCTGCGTAACAT
	Y1_rev	GGGTGGGCGAAGAACTCCAGCATGAGATCC
	Y2_rev	GGCAACCGAGCGTTCTGAACAAATCCAGAT
	Y3_rev	GAAGATCCTTTGATCTTTTCTACGGGGTCT
	Y4_rev	GAGAGCGTTCACCGACAAACAACAGACC
	URA3.A_for	GCTTCATTGGATGTTCGTACCACCAAGGAATTACTGGAGTTAGTTGAAGCCCAAAATTTGTTTACTAAAAACACATGTGGATATCTTGACTGATTTTTCC
	URA3.A_rev	GGAAAAATCAGTCAAGATATCCACATGTGTTTTTAGTAAACAAATTTTGGGCTTCAACTAACTCCAGTAATTCCTTGGTGGTACGAACATCCAATGAAGC
	COMA_for	GAGCTATGCTGTTTTGAATGGTCCCAAAACTTTATCCAAGGACCAAATAGGCAATGGTGGCTCATGTTGTAGGGCCATGAATTCTTGTGATTCTTTGCAC
	COMA_rev	TTTTGGGACCATTCAAAACAGCATAGCTCTACACGAGACCTCACACCACTGAAGACTGCGATTCCGGCTGGTCGCTA
	COMB_for	GTTTTAGAGCTATGCTGTTTTGAATGGTCCCAAAACAATAATGGGCAACTATGTTAGAAGTGCGGTTGATGTCGCGATAAGTGAAACTTGTCGGAATTTAGTGTTG
	COMB_rev	GTTTTGGGACCATTCAAAACAGCATAGCTCTAAAACCCTTAGGTTGATTACGAAACCCATGCAGTTGGACGAT
	COMD_for	GCCGGAATCGCAGTCTTCAGTGGTGTGAGTTTTAGAGCTATGCTGTTTTGAATGGTCCCAAAACAATAATGGGCAACTATGTTAGAAGTGCG
	COMD_rev	CAAAAAAAGTTTTGGGACCATTCAAAACAGCATAGCTCTAAAACCCTTAGGTTGATTACG
	KAN_for	CTTCAATTTAATTATATCAGTTATTACCCTACAGTATAGCGACCAGCATTC
	KAN_rev	TGAGAAGGTTTTGGGACGCTCGAAGGCTTTGACATGGAGGCCCAGAATAC
	tCYC1_for	AAGCCTTCGAGCGTCCCAAAAC
	tCYC1_rev	CTGGAGTTAGTTGAAGCATTTTTTAGAGCTAGAAATAGCA
	SNR_for	CTAGCTCTAAAAAATGCTTCAACTAACTCCAGGATCATTTATCTTTCACTGCGG
	SNR_rev	GCATAATCATACATTATCTTTTCAAAGACTCGAGACCCTGTGTTAATTAAGCG
	CEN_for	GGCAGAAGAAGTAACAAAGGAACCTAGAGGCCTAGGTAGGGATAACAGGGTAATGGTCCTTTTCATCACGTGC
	CEN_rev	GGGAGCCCTTGCATGACAATTCTGCTAACATCAAAAGGCCTAGGATTACCCTGTTATCCCTAGACGGATCGCTTGCCTGTA
	CRE_for	CCGTGGATGATGTGGTCTCTACAGGAATTCCTGCAGCCCAATTACTTGTGTCTTG
	CRE_rev	CCTTTTCGGTTAGAGCGGATCTTAGCTAGCCGCGGTGGCGGCCGCTCTAGAACTA
	LYSA_for	GGATACAGTTCTCACATCACATCCGAACATAAACAACCATGGTAGAGGCATCGCACAGTTTTAGCG
	LYSA_rev	CTAGAGCATGCCTGATTTACAGTTCTTATTCAATAACTAATA
	CASA_for	GAGAATAAAATATTAGTTATTGAATAAGAACTGTAAATCAGGCATGCTCTAGAACTAGTATGAGAAATATCGAGGGAC
	CASA_rev	GAATCTTTTTATTGTCAGTACTGATTAGGGGCAGGGTCGACCATAGCTTCAAAATGTTTC
	CASA2_rev	CCTGAATGGCGAATGGCGCGACGCGCCCTGTAGGCGGCCGCCATAGCTTCAAAATGTTTCT
	LYSB_for	CCACAGTTAACTGCGGTCAAGATATTTCTTGAATCATAGAGGCATCGCACAGTTTTA
	CASB_rev	ACAACCAGTCGACCATAGCTTCAAAATGTTTCTACTCCTTTTTTACTCTTCCA
	HYG_for	AGAGTAAAAAAGGAGTAGAAACATTTTGAAGCTATGGTCGACTGGTTGTTTATGTTCGGATGT
	HYG_rev	CTCAACAAGTAATTGGTTGTTTGGCCGAGCGGTCTACAGTATAGCGACCAGCATTCA
	LAC_for	CGCTTGCCTGTAACTTACACGCGCCTCGTCCTGAGAAAGCAACCTGACC
	LAC_rev	CCGCACATTGTTGGCTGGTGACGCGGCCGCACACCATAGCTTCAAAATGT
	PTRP_for	AGGAGTAGAAACATTTTGAAGCTATGGTGTTGCGGCCGCCATACTCCAAGCTGCCTTTGTGT
	PTRP_rev	TTTCTACGGTTAATTAACTCGAGGTCGACGGATCCGCTTAACTATGCGGCATCAG
	CYCM_for	CAATCTGCTCTGATGCCGCATAGTTAAGCCCTGCAGGGGCCGGCCGGCGCGCCATTTAAACACAAACACAAATACACACACTAAATTAATATTAATTAACCGTAGAAAAGATCAAAGGAT
	CYCM_rev	ATCCTTTGATCTTTTCTACGGTTAATTAATATTAATTTAGTGTGTGTATTTGTGTTTGTGTTTAAATGGCGCGCCGGCCGGCCCCTGCAGGGCTTAACTATGCGGCATCAGAGCAGATTG
	PKANA_for	GTCACCAGCCAACAATGTGCGGATGGCGTTACAACTTCCTTTTCACGTAGAAAGCC
	PKANA_rev	GGGAATAAGGGCGACACGGAAATGTTGAATACTCATCGAAACGATCCTCATCCTGT
	AMP_for	ATGAGTATTCAACATTTCCG
	AMP_rev	TTACCAATGCTTAATCAGTG
	TKANA_for	GCTGAGATAGGTGCCTCACTGATTAAGCATTGGTAAAATTATTAACGCTTACAATT
	TKANA_rev	CAGTGTCCGGTGTCCCAAATGGTTACCAAGTGCACCCGGGTGGGCGAAGAACTCCAG
	HISTERA_for	AGGAGTAGAAACATTTTGAAGCTATGGTGTTCGAGTTCAAGAGAAAAAAA
	HISTERA_rev	GTGATTAAGCACACAAAGGCAGCTTGGGCGGCCGCGATGACAGAGCAGAAAGCCCT
	PHIS_for	CCAAGCTGCCTTTGTGTGCTTAATCACGTCTTTGCCTTCGTTTATCTTGCC
	PHIS_rev	CTTAACTATGCGGCATCAGAGCAGATTGTACTGAGTCCCGTTTTAAGAGCTTGGT
	AMPTER_for	GTACAATCTGCTCTGATGCCGCATAGTTAAGCCCTGCAGGGGCCGGCCTAAATGGGCGCGCCATTTAAATGTCTAGAAATAAAGAGTATCATCTTTCAAATTCAACATTTCCGTGTCGCC
	AMPTER_rev	AAGAAGATCCTTTGATCTTTTCTACGGTTAATTAAGGGTGGGCGAAGAACTCCAGCATGAGATCCAGCGGATACATATTT
	LEUTERB_for	AGGAGTAGAAACATTTTGAAGCTATGGTGTCTACCCTATGAACATATTCC
	LEUTERB_rev	GTGATTAAGCACACAAAGGCAGCTTGGGCGGCCGCGATGTCTGCCCCTAAGAAGAT
	PLEU_for	CCAAGCTGCCTTTGTGTGCTTAATCACGTTAGAATGGTATATCCTTGAAATATATATATATATATTGCTGAAATGTAAAAGGTAAGAAAAGTTAGAAAGTAAGACGATTGCTAACCACCTATTGGAAAAAACAATAGGTCCTTAA
	PLEU_rev	CCGGCCGCTTAACTATGCGGCATCAGAGCAGATTGTACTGAGAACTGTGGGAATACTCAGGT
	CMRTER_for	CTGCTCTGATGCCGCATAGTTAAGCGGCCGGCCTAGGGATAACAGGGTAATGGCGCGCCGCTAAATGGCATTTAAATATTACCCTGTCCCTAGGCCGGCCGGTCTAGAAATAAAGAGTATCATCTTTCAAA
	CMRTER_rev	AAGAAGATCCTTTGATCTTTTCTACGGTTAATTAAGGCAACCGAGCGTTCTGAACAAATCCAGATGGAGTTCTGAGGTCA
	TRPTERC_for	GGAGTAGAAACATTTTGAAGCTATGGTGTATTAACGTTTACAATTTCCTG
	TRPTERC_rev	ACGTGATTAAGCACACAAAGGCAGCTTGGGCGGCCGCGATGTCTGTTATTAATTTCACA
	PTRP_for	AGAACTACCTGTGAAATTAATAACAGACATCGCGGCCGCCCAAGCTGCCTTTGTGTGCTTAATCACGTTAGAATGGTATATCCTTGAA
	PTRP_rev	CCCTGCAGGGCTTAACTATGCGGCATCAGAGCAGATTGTACTGAGAACTGTGGGAATACTCAGGT
	TCSRTER_for	ACCTGAGTATTCCCACAGTTCTCAGTACAATCTGCTCTGATGCCGCATAGTTAAGCCCTGCAGGGAATTCGGCCGGCCGGATCCGGCGCGCCTTCTTTCCGGTAAGCGCATT
	TSCRTER_rev	AAGAAGATCCTTTGATCTTTTCTACGGTTAATTAAGAAGATCCTTTGATCTTTTCTACGGGGTCTGACGCTCAGTGGAAC
	LYSTERA_for	AGGAGTAGAAACATTTTGAAGCTATGGTGTCTGATTTACAGTTCTTATTCAA
	LYSTERA_rev	GGCAGCTTGGGCGGCCGCGATGACTAACGAAAAGGTCTGGATA
	PLYS_for	CCAGACCTTTTCGTTAGTCATCGCGGCCGCCCAAGCTGCCTTTGTGTGCTTAATCACGTTAGTGAGTAACTCTGTGATATC
	PLYS_ter	CTTAACTATGCGGCATCAGAGCAGATTGTACTGAGTAGAGGCATCGCACAGTTTTA
	GENTER_for	GTACAATCTGCTCTGATGCCGCATAGTTAAGCCCTGCAGGGGCCGGCCGGATCCGGCGCGCCGCAGCAGCAACGATGTTACG
	GENTER_rev	AAGAAGATCCTTTGATCTTTTCTACGGTTAATTAAGAGAGCGTTCACCGACAAACAACAGAACCGAAAAGGACCCAGGTG
	MURA_for	GCATAGTTAAGCGGATCCGTCGACCTCGAGTTAATTAACCGTAGAAAAGATCAAA
	MURA_rev	TTCTCATCTTTGACAGCTTATCATCGATAAGCCGCGTTGCTGGCGTTTTTC
	URATERA_for	AAACATTTTGAAGCTATGGTGTGTGATATAATTAAATTGAAGCTC
	URATERA_rev	CATGGCGGCCGCGATGTCGAAAGCTACATATAAGGAACGTGCTGCTA
	PURA_for	TAGCAGCACGTTCCTTATATGTAGCTTTCGACATCGCGGCCGCCATGATTTATCTTCGTTTCCTGC
	PURA_rev	TTCTACGGTTAATTAACTCGAGGTCGACGGATCCGCTTAACTATGCGGCATCAGAGCAGATTGTTAGCTTTTCAATTCAATTCATCATTTT
	URATERI_for	ACAATCTGCTCTGATGCCGCATAGTTAAGCGTCGACTAAATGGAATTCGTCTAGAAATAAAGAGTATCATCTTTCAAAGACTGTTTTTTTGGGGTACA
	URATERI_rev	GGATCTCAAGAAGATCCTTTGATCTTTTCTACGGTTAATTAACCTGCAGGTTTCTACGGGGTCTCTGACGGGAACGAA
	SPECTERI_for	ACAATCTGCTCTGATGCCGCATAGTTAAGCGTCGACTAAATGGAATTCGTCTAGAAATAAAGAGTATCATCTTTCAAAGACTGTTTTTTTGGGGTACA
	SPECTTERI_rev	AATAAAAAAAAAATGATGAATTGAATTGAACTCAAGAAGATCCTTTGATCTTTTCTACGGTTAATTAACCTGCAGGTTTCTACGGGGTCTCTGACG
	LYSTERI_for	GGAGTAGAAACATTTTGAAGCTATGGTGTGCGGCCGCCTGATTTACAGTTCTTATTCAATAACTAATATTTTATTCTCTTATTATATATTATTCTCGGAGTTTTTAAGTGACATCACCCG
	LYSTERI_rev	CTAGACGGCGCGCCATTTAAATACGTGATTAAGCACACAAAGGCAGCTTGGAGTATGACTAACGAAAAGGTCTGGAT
	LYSX0_for	AATCACGTATTTAAATGGCGCGCCGTCTAGAAATAAAGAGTATCATCTTTCAAATTTATCTGTTGTTTGTCGGTGAACGCTCTCTTAATTAACCGTAGAAAAGATCAAAGGATCTTC
	LYSX0_rev	GAAGATCCTTTGATCTTTTCTACGGTTAATTAAGAGAGCGTTCACCGACAAACAACAGATAAATTTGAAAGATGATACTCTTTATTTCTAGACGGCGCGCCATTTAAATACGTGATT
	TRPTERI_for	GGAGTAGAAACATTTTGAAGCTATGGTGTGCGGCCGCATTAACGTTTACAATTTCCTGATGCGGTATTTTCTCCTTACGCATCTGTGCGGTATTTCACACCGCATAGGCAAGTGCACAAA
	TRPTERI_rev	TTCCTACATAAGTAAAACCCATAATACCCATAATAGCTGTTTGCCAGGCCCTGATGGCCACGTGATTAAGCACACAAAGGCAGCTTGGAGTATGTCTGTTATTAATTTCACAGGT
	TRPX0_for	TGGGTATTATGGGTTTTACTTATGTAGGAATAAATTTTTTCAAAAGGCCACCACTTCAAGAACTCTGTAGCACCGGCCGGCCTTAATTAACCGTAGAAAAGATCAAAGGATCTTCTTGAG
	TRPX0_rev	CTCAAGAAGATCCTTTGATCTTTTCTACGGTTAATTAAGGCCGGCCGGTGCTACAGAGTTCTTGAAGTGGTGGCCTTTTGAAAAAATTTATTCCTACATAAGTAAAACCCATAATACCCA
	LEUTERI_for	GGAGTAGAAACATTTTGAAGCTATGGTGTGCGGCCGCCTACCCTATGAACATATTCCATTTTGTAATTTCGTGTCGTTTCTATTATGAATTTCATTTATAAAGTTTATGTACAAATATCA
	LEUTERI_rev	CCATTACCCTGTTATCCCTAGGCCGGCCACGTGATTAAGCACACAAAGGCAGCTTGGAGTATGTCTGCCCCTAAGAAGATCGT
	LEUX0_for	CGTGGCCGGCCTAGGGATAACAGGGTAATGGTCTAGAAATAAAGAGTATCATCTTTCAAAACTTTCTGCTATGGAGGTCAGGTATGATTTTTAATTAACCGTAGAAAAGATCAAAGGATC
	LEUX0_rev	GATCCTTTGATCTTTTCTACGGTTAATTAAAAATCATACCTGACCTCCATAGCAGAAAGTTTTGAAAGATGATACTCTTTATTTCTAGACCATTACCCTGTTATCCCTAGGCCGGCCACG
	HISTERI_for	AGTAGAAACATTTTGAAGCTATGGTGTGCGGCCGCCGAGTTCAAGAGAAAAAAAAAG
	HISTERI_rev	CTAGACTTCGCTACCTTAGGACCGTTATAGTTACCTGCAGGACGTGATTAAGCACACAAAGGCAGCTTGGAGTATGACAGAGCAGAAAGCCCTAGT
	HISX0_for	CTATAACGGTCCTAAGGTAGCGAAGTCTAGAAATAAAGAGTATCATCTTTCAAAGGATCTCATGCTGGAGTTCTTCGCCCACCCTTAATTAACCGTAGAAAAGATCAAAGGATCTTCTTG
	HISX0_rev	CAAGAAGATCCTTTGATCTTTTCTACGGTTAATTAAGGGTGGGCGAAGAACTCCAGCATGAGATCCTTTGAAAGATGATACTCTTTATTTCTAGACTTCGCTACCTTAGGACCGTTATAG
	HIS_for	CGTTCCACTGAGCGTCGAGACCCCGTAGAAACGAGTTCAAGAGAAAAAAAAAG
	HIS_rev	AAGAAGATCCTTTGATCTTTTCTACGGTTAATTAAGGCCGGCCGGGTGGGCGAAGAACTCCAG
	LEU_for	GGATCTCATGCTGGAGTTCTTCGCCCACCCCTACCCTATGAACATATTCCATTTTGTAATTTCGTGTC
	LEU_rev	GATCTCAAGAAGATCCTTTGATCTTTTCTACGGTTAATTAAGGCCTGAGCGGCCAAATCATACCTGACCTCCAT
	TRP_for	GGAGTAGAAACATTTTGAAGCTATGGTGTGCGGCCGCATTAACGTTTACAATTTCCTGATGCGGTATTTTCTCCTTACGCATCTGTGCGGTATTTCACACCGCATAGGCAAGTGCACAAA
	TRP_rev	TTCCTACATAAGTAAAACCCATAATACCCATAATAGCTGTTTGCCAGGCCCTGATGGCCACGTGATTAAGCACACAAAGGCAGCTTGGAGTATGTCTGTTATTAATTTCACAGG
	TRPI_for	CTTTCTGCTATGGAGGTCAGGTATGATTTATTAACGTTTACAATTTCCT
	LYSI_rev	CTCAAGAAGATCCTTTGATCTTTTCTACGGTTAATTAAGAGAGCGTTCACCGACAAAC
	LYP1_for	TTAATTAATTTCGGCGTTCGAAACTTCTCCGCAGTGAAAGATAAATGATCCCTGTTTAAACGACGTCGGTTTTTAGAGCTAGAAATAGCAAGTTAAAATAAGGCTAGTCCGTTTAATTAA
	LYP1_rev	TTAATTAAACGGACTAGCCTTATTTTAACTTGCTATTTCTAGCTCTAAAAACCGACGTCGTTTAAACAGGGATCATTTATCTTTCACTGCGGAGAAGTTTCGAACGCCGAAATTAATTAA
	NATRER_for	GGAGTAGAAACATTTTGAAGCTATGGTGTGCGGCCGCCGGCTATCAAAAACGATAGATC
	NATRER_rev	CACAAAGGCAGCTTGGAGTGCGGCCGCGATGGGTACCACTCTTGACGACA
	PFBAE_for	CGCGGCCGCACTCCAAGCTGCCTTTGTGTG
	PFBAE_rev	GCTTAACTATGCGGCATCAGAGCAGATTGTACTGAGATAACAATACTGACAGTACT
	AMPTERE_for	CTCAGTACAATCTGCTCTGATGCCGCATAGTTAAGCCCTGCAGGGAATTCGGCCGGCCGGATCCGGCGCGCCTTCAACATTTCCGTGTCGCC
	AMPTERE_rev	AAGAAGATCCTTTGATCTTTTCTACGGTTAATTAAGGGTGGGCGAAGAACTCCAG
	DURA_for	CCTCCATGGAAAAATCAGTCAAGATATCCATATGCGTATATATACCAATCTAAGTCTGTGC
	DURA_rev	GCACAGACTTAGATTGGTATATATACGCATATGGATATCTTGACTGATTTTTCCATGGAGG
	BLERTER_for	AAAGGAGTAGAAACATTTTGAAGCTATGGTGTGCGGCCGCAGGCATTAAAAGAGGAGCGA
	BLERTER_rev	CACACAAAGGCAGCTTGGAGTGCGGCCGCGATGGGTATGACCGACCAAGC
	PGKF_for	GTTGGGCGTCGCTTGGTCGGTCATACCCATCGCGGCCGCACTCCAAGCTG
	PGKF_rev	GCTTAACTATGCGGCATCAGAGCAGATTGTACTGAGACGCACAGATATTATAACAT
	CMRTERF_for	CTCAGTACAATCTGCTCTGATGCCGCATAGTTAAGCCCTGCAGGGAATTGGCCGGCCGGATCCGGCGCGCCAAAAAATCACTGGATATACC
	CMRTERF_rev	TCTCAAGAAGATCCTTTGATCTTTTCTACGGTTAATTAAGGCAACCGAGCGTTCTGAACA
	DURA_for	CCTCCATGGAAAAATCAGTCAAGATATCCATATGCGTATATATACCAATCTAAGTCTGTGC
	DURA_rev	GCACAGACTTAGATTGGTATATATACGCATATGGATATCTTGACTGATTTTTCCATGGAGG
	KANARTER_for	AGGAGTAGAAACATTTTGAAGCTATGGTGTGGTGTGGTCAATAAGAGCGA
	KANARTER_rev	ACGTGATTAAGCACACAAAGGCAGCTTGGGCGGCCGCGATGGGTAAGGAAAAGACTCA
	TDHG_for	CCCAAGCTGCCTTTGTGTGCTTAATCACGTTGAGATAGTTGATTGTATGC
	TDHG_rev	GCTTAACTATGCGGCATCAGAGCAGATTGTACTGAGGAAGTTTCACTACCCTTTTTCCA
	TCSRTERG_for	ACAATCTGCTCTGATGCCGCATAGTTAAGCCCTGCAGGGAATTCGGCCGGCCGGATCCGGCGCGCCTTCTTTCCGGTAAGCGCATT
	TSCRTERG_rev	AAGAAGATCCTTTGATCTTTTCTACGGTTAATTAAGAAGATCCTTTGATCTTTTCTACGGGGTCTGACGCTCAGTGGAAC
	DURA_for	CCTCCATGGAAAAATCAGTCAAGATATCCATATGCGTATATATACCAATCTAAGTCTGTGC
	DURA_rev	GCACAGACTTAGATTGGTATATATACGCATATGGATATCTTGACTGATTTTTCCATGGAGG
	HPHRTER_for	AGGAGTAGAAACATTTTGAAGCTATGGTGTGCGGCCGCCAGTATAGCGACCAGCATTC
	HPHRTER_rev	CTATGCGGCATCAGAGCAGATTGTACTGAGGACATGGAGGCCCAGAATAC
	PTEFH_for	CTCAGTACAATCTGCTCTGATGCCGCATAGTTAAGCCCTGCAGGGAATTCGGCCGGCCGGATCCGGCGCGCCGCAGCAGCAACGATGTTACG
	PTEFH_rev	CTTAACTATGCGGCATCAGAGCAGATTGTACTGAGGACATGGAGGCCCAGAATAC
	GENTERH_for	ACAATCTGCTCTGATGCCGCATAGTTAAGCCCTGCAGGGAATTCGGCCGGCCGGATCCGGCGCGCCGCAGCAGCAACGATGTTACG
	GENTERH_rev	AAGAAGATCCTTTGATCTTTTCTACGGTTAATTAAGAGAGCGTTCACCGACAAACAACAGAACCGAAAAGGACCCAGGTGGCAC
	DDURA_for	AAATATGCTTCCCAGCCTGCTTTTCTGTAATTATCGATGATAAGCTGTCAAAGATGAGAATTAA
	DDURA_rev	TTAATTCTCATCTTTGACAGCTTATCATCGATAATTACAGAAAAGCAGGCTGGGAAGCATATTT
	NATRERII_for	AGGAGTAGAAACATTTTGAAGCTATGGTGTGCGGCCGCCGGCTATCAAAAACGATAGATCGATTAGGATGACTT
	NATRERII_rev	TGATACTCTTTATTTCTAGACTTCGCTACCTTAGGACCGTTATAGTTACCTGCAGGACGTGATTAAGCACACAAAGGCAGCTTGGAGTATGGGTACCACTCTTGACGA
	BLERTERII_for	AGGAGTAGAAACATTTTGAAGCTATGGTGTGCGGCCGCCAGGCATTAAAAGAGGAGCGAATTTTTTTTTAATA
	BLERTERII_rev	GATACTCTTTATTTCTAGACCATTACCCTGTTATCCCTAGGCCGGCCACGTGATTAAGCACACAAAGGCAGCTTGGAGTATGGGTATGACCGACCAAGC
	KANARTERII_for	GGAGTAGAAACATTTTGAAGCTATGGTGTGCGGCCGCAGGTGTGGTCAATAAGAGCGACCTCATGCTATACCT
	KANARTERII_rev	AAGTAAAACCCATAATACCCATAATAGCTGTTTGCCAGGCCCTGATGGCCACGTGATTAAGCACACAAAGGCAGCTTGGAGTATGGGTAAGGAAAAGACTCA
	HPHRTERII_for	AAGGAGTAGAAACATTTTGAAGCTATGGTGTGCGGCCGCCAGTATAGCGACCAGCATTCACATACGATTGACGCATGATATTAC
	HPHRTERII_rev	TTTGAAAGATGATACTCTTTATTTCTAGACGGCGCGCCATTTAAATACGTGATTAAGCACACAAAGGCAGCTTGGAGTATGGGTAAAAAGCCTGAACT
	SPECTII_for	AGTAGAAACATTTTGAAGCTATGGTGTTGCGGCCGCAAGCTAACAATCTGCTCTGA
	SPECTII_rev	AAGAAGATCCTTTGATCTTTTCTACGGTTAATTAATTTCTACGGGGTCTCTGACG
	NATII_for	CGTTCCACTGAGCGTCAGACCCCGTAGAAACGGCTATCAAAAACGATAGATCGATTAGG
	NATII_rev	AAGAAGATCCTTTGATCTTTTCTACGGTTAATTAAGGCCGGCCGGGTGGGCGAAGAACTCCAG
	BLEII_for	GGATCTCATGCTGGAGTTCTTCGCCCACCCCAGGCATTAAAAGAGGAGCGAATTTTTTTTTAATAAAAATCTTAA
	BLEII_rev	AAGAAGATCCTTTGATCTTTTCTACGGTTAATTAAGGCCTGAGCGGCCGGCCTGAGCGGCCAAATCATACCTGACCTCCATA
	HPHRRII_for	AGGCCACCACTTCAAGAACTCTGTAGCACCCAGTATAGCGACCAGCATTCACATAC
	HKANARII_rev	AAGAAGATCCTTTGATCTTTTCTACGGTTAATTAAGAGAGCGTTCACCGACAAA
	RE_for	AGGAGTAGAAACATTTTGAAGCTATGGTGTGCGGCCGCAAGCTAACAATCTGCTCTGATGCCGCATAGTTAAGCGGATCCTAAATGCTCGAGGTCTAGAAATAAAGAGTATCATCTTTCA
	RE_rev	TGAAAGATGATACTCTTTATTTCTAGACCTCGAGCATTTAGGATCCGCTTAACTATGCGGCATCAGAGCAGATTGTTAGCTTGCGGCCGCACACCATAGCTTCAAAATGTTTCTACTCCT
	BLPR_for	AGGAGTAGAAACATTTTGAAGCTATGGTGTCAGTATAGCGACCAGCATTC
	BLPR_rev	GCTTAACTATGCGGCATCAGAGCAGATTGTACTGAGGCGGCCGCGGACATGGAGGCCCAGAATACCCTCCTTGAC
	ADE2A_for	TTAATTAATCTGTTAACGGTTTAGTGTTTTCTTACCCAATTGTAGAGACTATCGTTTAAACACATGTAATATTTGTGACTTATGTTATGCGCCTGCTAGAGTTCCGGACTCCTTAATTAA
	ADE2A_rev	TTAATTAAGGAGTCCGGAACTCTAGCAGGCGCATAACATAAGTCACAAATATTACATGTGTTTAAACGATAGTCTCTACAATTGGGTAAGAAAACACTAAACCGTTAACAGATTAATTAA
	MCRTIX_for	ACAATCTGCTCTGATGCCGCATAGTTAAGCCACAACACAATACATAATTAATAGCGATCGCACGCGTATGGGAAAAGAACAAGATCA
	MCRTIX_rev	AAAAACTATATCAATTAATTTGAATTAACTTCAGAAAGCAAGAACACCAACGGATCGAGC
	TFBAX_for	AGTTAATTCAAATTAATTGATATAGTTTTTTAATGAGTATTGAATCTG
	TFBAX_rev	CGAGGCATTTCTGTCCTGGCTGGTCTAGAGTTATATATATATATATATATATATATACCACCCAGCGATCGCTACTATGAAAGACTTTACAA
	PSPECTRX_for	CTCTAGACCAGCCAGGACAGAAATGCCTCGACTTCGCTGCTGCCCAAGGT
	PSPECTRX_rev	TCTCAAGAAGATCCTTTGATCTTTTCTACGGATAAC
	BTSX-for	ACAAACACAAATACACACACTAAATTAATACCTGCAGGTAACTATAACGGTCCTAAGGTAGCGAAATGGAGGCCAAGATAGATGA
	BTSX-rev	ATTTAAATGCAAGATTTAAAGTAAATTCACTCACAATTCGGATAAGTGGTCTATTATATATAACA
	TTDHBX_for	GTGAATTTACTTTAAATCTTGCATTTAAATAAATTTTCTTTTTATAGCT
	TTDHX_rev	ATATATATATATATATATAAAAAAAAACCTGCAGGTTCGCTACCTTAGGACCGTTATAGTTAGGAATCTGTGTATATTACTG
	PKANARX_for	TAACTATAACGGTCCTAAGGTAGCGAACCTGCAGGTTTTTTTTTATATATATATATATATATATATAACTGTCTAGAAATAAAGAGTATCATCTTTCAAATCCTTTTCACGTAGAAAGCC
	PKANARX_rev	CTCAAGAAGATCCTTTGATCTTTTCTACGGCAGTTTACTTTGCAGGGCTT
	GGPPSBCX_for	GATCGCTTGCCTGTAACTTACACGCGCCTCGTCACAAACACAAATACACACACTAAATTAATACCTGCAGGTAACTATAACGGTCCTAAGGTAGCGAAATGGCTTATACCGCAATGGCAG
	GGPPSBCX_rev	GGTTCGCTACCTTAGGACCGTTATAGTTATTAGTTTTGCCTGAAAGCGATGTA
	MCRTYBX_for	ACAATCTGCTCTGATGCCGCATAGTTAAGCCACAAACACAAATACACACACTAAATTAATAATGACGGCTCTCGCATATTACCAGATCCATCTGATCTATAC
	MCRTYBX_rev	TTTGAAAGATGATACTCTTTATTTCTAGACAGTTATATATATATATATATATATATATATATATATATATTACTGCCCTTCCCATCCGC
	PCMRX_for	GTCTAGAAATAAAGAGTATCATCTTTCAAATACGTAAGAGGTTCCAACTT
	PCMRX_rev	TCTCAAGAAGATCCTTTGATCTTTTCTACGGTTTAGCTTCCTTAGCTCCTG
	RICCDX_for	ACAAACACAAATACACACACTAAATTAATAATGGCTGAAGTTGCTGAAAA
	RICCDX_rev	AGGAGTAGAAACATTTTGAAGCTATTTACAATCTAGCTTGTTCTT
	TTEFX_for	GAACAATTGCAAGAACAAGCTAGATTGTAAATAGCTTCAAAATGTTTCTACTCCT
	TTEFX_rev	CTTTGAAAAAATTTATTCCTACATAAGTAAATGGCAAACAGCTATTATGGGTATTATGGGTGTTTGTAATTAAAACTTAGAT
	PTCSRX_for	GCTGTTTGCCATTTACTTATGTAGGAATAAATTTTTTCAAAGCCGGCGAACGTGGCGAGAAA
	PTCSRX_rev	TCTCAAGAAGATCCTTTGATCTTTTCTACGGATAAATTTTTTCAAAAACCCATAGCTTTAATCCTTATTG
	PALX_for	CTCAGTACAATCTGCTCTGATGCCGCATAGTTAAGCGCGATCGCATGGATTTGTTATTGCTGGAAA
	TPGK_rev	GAGGCATTTCTGTCCTGGCTGGTCTAGGCGATCGCCTTCGAGCGTCCCAAAACCT
	PSPECTRX_for	CTAGACCAGCCAGGACAGAAATGCCTC
	PSPECTRX_rev	CCCCAAAAAAACAGTCTTTGAAAGATGATACTCTTTATTTCTAGACTTTCTACGGGGTCTGACGC
	CH-ATRX_for	CTCAGTACAATCTGCTCTGATGCCGCATAGTTAAGCTAACTATAACGGTCCTAAGGTAGCGAAATGTCTCCACCAGTTTCTGT
	TCYCX_rev	CTTCTGCCTGCTGGGGAGCCTGGGGACTTTCTTCGCTACCTTAGGACCGTTATAGTTACCATGCTCCAAAATGAGCTA
	PKANARX_for	GAAAGTCCCCAGGCTCCCCAGCAGGCAGAAGTATG
	PKANARX_rev	AAAGGGAATAAGGGCGACACGGAAATGTTGAATACTCATGCGAAACGATCC
	CLX_for	CTCAGTACAATCTGCTCTGATGCCGCATAGTTAAGCTAGGGATAACAGGGTAATATGGTTACTGTTGAAGAAGTT
	TTDHX_rev	ATTATGGTGAAAGTTGGAACCTCTTACGTAATTACCCTGTTATCCCTACATGCATTTCCTTCCATCTT
	PCMRX_for	TACGTAAGAGGTTCCAACTTTCACCATAAT
	PCMRX_rev	TATCAACGGTGGTATATCCAGTGATTTTTTTCTCCATTTTAGCTTCCTTA
	CHSX_for	CTCAGTACAATCTGCTCTGATGCCGCATAGTTAAGCTGGCAAACAGCTATTATGGGTATTATGGGTATGACGACACAAGATGTGATA
	TENOX_rev	GCTTTTCCCCTCACCCTAACCCTCTCCCCAACCCATAATACCCATAATAGCTGTTTGCCACATGCTCATGTGACAAGTATTG
	PTCSRX_for	TGGGGAGAGGGTTAGGGTGAGGGGAAAAGC
	PTCSRX_rev	CAACACCGGTTACCAGAATGCGCTTACCGGAAAGAAAACCCATAGCTTTAATCCTTA
	CHIX_for	CTCAGTACAATCTGCTCTGATGCCGCATAGTTAAGCGGCGCGCCACCAGGTATGGACCAAATTGAAGCAATGC
	TFBAX_rev	GACTCTAGCTATAGTTCTAGTGGTTGGCTACGGCGCGCCACCTGGTCATGCTTTGAAACTAAATTTGT
	PGENRX_for	GTAGCCAACCACTAGAACTATAGCTAGAGTC
	PGENRX_rev	ACTGCCCTGCTGCGTAACATCGTTGCTGCTGCGTAACATCGTTGCTGCTCCA
	PROTDHMCRTI_for	ACAATCTGCTCTGATGCCGCATAGTTAAGCAGTTTATCATTATCAATACT
	PROTDHMCRTI_rev	GGGTTTATCCTGATCTTGTTCTTTTCCCATACGCGTGCGATCGCTTTGTTTGTTTATGTGTGTT
	MCRTIPOS_for	ATGGGAAAAGAACAAGATCAGGATAAACCCACAGCTATCATCGTGGGATGTGGTATCGGTGGAATCGCC
	MCRTIPOS_rev	CGAGGCATTTCTGTCCTGGCTGGTCTAGAGTTATATATATATATATATATATATATACCACCCAGCGATCGCTACTATGAAAGACTTTACAA
	PCPHIS_for	CTCTAGACCAGCCAGGACAGAAATGCCTCGACTTCGCTGCTGCCCAAGGT
	PCPHIS_rev	CTCATCTTTGACAGCTTATCATCGATAAGCTAGTCGAGTTCAAGAGAAAAAAA
	BTSPOS_for	TCGAATAAACACACATAAACAAACAAAGCGGCCGCATGGAGGCCAAGATAGATGA
	BTSPOS_rev	ATTTAAATGCAAGATTTAAAGTAAATTCACGCGGCCGCTCACAATTCGGATAAGTGGT
	PCPLEU_fo	AACTGTGCCCTCCATGGAAAAATCAGTCAAGATAACTGTGGGAATACTCA
	PCPLEU_rev	ATCTTTGACAGCTTATCATCGATAAGCTAGCTACCCTATGAACATATTCCA
	MCRTYBPOS_for	TCGAATAAACACACATAAACAAACAAAGCGGCCGCATGACGGCTCTCGCATATTA
	MCRTYBPOS_rev	TAAATGCAAGATTTAAAGTAAATTCACGCGGCCGCTTACTGCCCTTCCCATCCGC
	PROTDHRICCD_for	ACAATCTGCTCTGATGCCGCATAGTTAAGCGTCGACAGTTTATCATTATCAATACTGCCATTTCAAAGAATACT
	PROTDHRICCD_rev	ACCCATAATACCCATAATAGCTGTTTGCCAGGCCCTGATGGCCTTTGTTTGTTTATGTGTGTT
	RICCDPOS_for	GGCAAACAGCTATTATGGGTATTATGGGTATGGCTGAAGTTGCTGAAAAG
	RICCDPOS_rev	GGAAAGAATTTGAAAAAATTTATTCCTACACTCGAGGAATTCTTACAATCTAGCTTGTTCTTG
	PTDH3_BTS1_for	TCCAAGCTGCCTTTGTGTGCTTAATCACGTCTTTGCCTTCGTTTATCTTGCC
	PTDH3_BTS1_rev	CACCGTTTCTGCGGACTGGCTTTCTACGTGAAAAGGATTTGAAAGATGATACTCTTTATT
	AMPR_for	TCCTTTTCACGTAGAAAGCCAGT
	PTDH3_MCRTYB_for	GATGCCGCATAGTTAAGCGGCCGGCCTAGGTCATTATCAATACTCGCCAT
	PTDH3_MCRTYB_rev	TACTGCCCTTCCCATCCGCT
	CMR_for	TGTGGTCATGAGCGGATGGGAAGGGCAGTA
	PTDH3_RICCD1_for	TGCTCTGATGCCGCATAGTTAAGCGTCGACAGTTTATCATTATCAATACT
	X2_for	GTAAATTGCCTCCATTTCTT
	X3_rev	GCTCGTCCTTTTACTAGCAT
	X4_rev	GCAGACACCAGACACACTTT
	XI2_for	GGAGCGTTTGCCATGAACTT
	XI3_for	CCGTTTTAGGATATTGACGC
	XI5_for	CCTTCGATTTGACACATCTC
	XII2_for	ATGCGCGGAGTCCGAGAAAATC
	XII5_rev	GGCTAGCTCGAATGATGAAC
	URA3_rev	GAAGAAGTAACAAAGGAACC
	MCRTI_for	TAATATGCGAGAGCCGTCAT
	XII5BTS_for	TCATCTATCTTGGCCTCCAT
	XII5GGPPSBC_for	GCCATTGCCGTGTAAGCCAT
	URA3RICCD_for	GGGTCGTCGTGCAATTGCTT
	XI3MCRTYB_rev	TAATATGCGAGAGCCGTCAT
	X3CHI_for	GGAGTCCGGGTCGCCGTCCT
	XI2CHS_rev	GGCTGGACCTTCTGCCCTTT
	XII2CHATR_rev	TCCAGCAATAACAAATCCAT
	X2CL_rev	ATGACGTCATTACTACACTG
	XI5PAL_rev	CCACCGCATAGCATTGCTTC
	ACCEPTA-XII5_for	GGTACCGGAGGAGACCGCTATAACCGGTTTGGATTTATTGTCACAGTGTCACGCGGACTGGCTTTCTACGTG
	ACCEPTAGFP-XII5_for	AAGGCTAGCTCGAATGATGAACTTGCTTGCTGTCAAACTTCTGAGTTGCCGCCTGTAACTTACACGCGCCTCGT
	ACCEPTA-XII5_rev	AAGGCTAGCTCGAATGATGAACTTGCTTGCTGTCAAACTTCTGAGTTGCCGAGGAAGAAAGAGGGGAAAT
	ACCEPB-XI3_for	CCGTTTTAGGATATTGACGCCAAGCGTGCGTCTGATTTCTACGATATGTCTCGGGGTTCCGCGCACATTTCCC
	ACCEPTB-XI3_rev	CAATCCACGTAAGGAAAATGATCAGCCCAATCCTCAAAAATAAAATGGGAAAGTTGGAACCTCTTACGTA
	DES1-X3_for	CAATAGGCAAGAAGTAGGCGAGAGCCGACATACGAGACTAATGTGTCCGCGTGGGCAGCAGCGAAGTCGA
	DES1-X3_ rev	GCTCGTCCTTTTACTAGCATATCAATATCCGTTCCATTGAAAAGTGGCCTCGGGTAATTAACGACACCCTA
	ACCEPTC-ura_for	CAAAATCTTTGTCGCTCTTCGCAATGTCAACAGTACCCTTAGTATATTCTGCGCCCTAGCGCCCGCTCC
	ACCEPTC-ura_rev	GAAGAAGTAACAAAGGAACCTAGAGGCCTTTTGATGTTAGCAGAATTGTCACGGCGATGCGCGGAGTCCG
	ACCPTE-X3_for	GAAATAAGGTTTAAAGGCACTGAAACAATAGGCAAGAAGTAGGCGAGAGCCGACATACGAGACTAATGTGTCCGCGTGCTATCAAAAACGATAGATCGAT
	ACCPTE-X3_rev	GAATTCTTTACTTATATTTTCGCTCTTGAGCTCGTCCTTTTACTAGCATATCAATATCCGTTCCATTGAAAAGTGGCCTCATGCTCCAAAATGAGCTATCAA
	ACCPTF-XI2_for	CTAGGCAAAAGCCAAGGAGCGTTTGCCATGAACTTCCACAAGTAAAGCTCGAGGCATTAAAAGAGGAGCGA
	ACCPTF-XI2_rev	TACATCTAAACTTTTTAATATCTGAAAGCGCTAGTCGTGTGTACCCCCCTCATGCATTTCCTTCCATCTTGTG
	DESII-XII2_for	CCATTTTTTTTTCTGTATCGGGTCCTCCTTACTGCTCTTCTTCCGTGTAACGCGTTAATGCGCGGAGTCCGAGAAAATC
	DESII-XII2_rev	GCAAAAGCGTTAGACGCAGTACAAGGACGCGTTAAGAAAAATTTCGAGAGAGTCGCCGCTGGTCTAGGCGATCGCCTT
	ACCPTG-X2_for	GTAAATTGCCTCCATTTCTTTTTCCTCGGGCAGAGAAACTCGCAGGCAACTTGGCCTGTAACTTACACGCGCC
	ACCEPTG-X2_rev	CTCTGTGAGGGCCGATTATGCAGGCCTAGACCCGGTTACCAGAATGCGCTTAC
	ACCEPTH-XI5_for	CTAGCCTTCGATTTGACACATCTCTAAGCTGAAACTGAGAATACTGTTGTAGGAGTAGAAACATTTTGAAG
	ACCEPTH-XI5_rev	GATTAACTTGGGTTGTGGGCAATTGGGTGTACTATGAAGCAGCCAATACCTGTTCTAGTGGTTGGCTACGG
	DES1-X4_for	GCGCTCCAACTACCAAGGTTGTTGAGGGAACACTGGGGCAATAGGCTGTCGCCGTGGGCAGCAGCGAAGTCGA
	DES1-X4_rev	GCAGACACCAGACACACTTTTGTAATTCAAAAAAAAAAAGCGAATCTTCCCATCGGGTAATTAACGACACCCTA
	YEGFP_for	TAACTATAACGGTCCTAAGGTAGCGAAATGTCTAAAGGTGAAGAATT
	YEGFP_rev	TTAGGACCGTTATAGTTAATCTTCGAGCGTCCCAAAAC
	LYS_for	TAGAGGCATCGCACAGTTTTAGCGAGGAAAACTCT
	LYS_rev	CCTTTACCGCTAGCCCAAGAGGGCACTACAAAATCTGATTTACAGTTCTTATTCAATAAC
	PTEF2_for	CGATGCCGGTGAACAGCTCGGCGCCCTTGCTCACCATGTTTAGTTAATTATAGTTCGTTG
	PTEF2_rev	AGAGTTTTCCTCGCTAAAACTGTGCGATGCCTCTAGGGGCCGTATACTTACATATAGTAG
	ACGFP_for	TTACTTGTACAGCTCATCCA
	ACGFP_rev	ATGGTGAGCAAGGGCGCCGA
	TTEF2_for	ATGGCTGCCATCATTATTATCCGATGTGACGCTGCGGGGTAGCGACGGATTAATGGC
	TTEF2_rev	CCATCACCCACGGCATGGATGAGCTGTACAAGTAAGAGTAATAATTATTGCTTCCATATA
	DSRED_for	CTACAGGAACAGGTGGTGGC
	DSRED_rev	ATGGCCTCCTCCGAGGACGT
	COMC2_for	AGATGGTCAGACTAAACTGGCTAAAGGTAGCGTTGCCAATGAGTTTTAGAGCTATGCTGTTTTGAATGGTCCCAAAACGGTAGAACTCCGCGAGGTCGTCCAGCCTCAGGCAGCAGCTGA
	COMC2_rev	TCAGCTGCTGCCTGAGGCTGGACGACCTCGCGGAGTTCTACCGTTTTGGGACCATTCAAAACAGCATAGCTCTAAAACTCATTGGCAACGCTACCTTTAGCCAGTTTAGTCTGACCATCT
	COMC1_for	GGTCTCCCCAAAACAATCTATCGATTGTATGGGAAGCCCGATGCGCCAGAGTTGTTTCTGAAACGGTAGCGTTGCCAATGATGTTACAGATGAGATGGTCAGACTAAACT
	COMC1_rev	GGTCTCCCGCGAGTTGGTTCAGCTGCTTCCAGCGCGGGGATCTCATGCTGGAGTTCTTCGCCCACCCCGGGCTCGATGAGTTGGTTCAGCTGCTGCCTGAGGCTGGA
	COMD2_for	GCAACGTGACACCCTGTGCACGGCGGGAGATGCAATAGGTCAGGCTCCGGGCAGTTCGGTTTCAGGCGTTTTAGAGCTATGCTGTTTTGAATGGTCCCAAAACGTACGGAGCCGCAGACT
	COMD2_rev	AGTCTGCGGCTCCGTACGTTTTGGGACCATTCAAAACAGCATAGCTCTAAAACGCCTGAAACCGAACTGCCCGGAGCCTGACCTATTGCATCTCCCGCCGTGCACAGGGTGTCACGTTGC
	COMD1_for	GGTCTCCCGCGGTTTTAGAGCTATGCTGTTTTGAATGGTCCCAAAACCATCCATGGCCTCCGCGACCGGCTGCAGAACAGCGGGCAGTTCGGTTTCATTGCAACGTGACACCCTGTGCA
	COMD1_rev	CCTCTTGAGACCCTACCCCTGGCTCGTCGCCGAGGTGGAGGGCGTCGTCGCCGGCATCGCCTGAGGCGCTCCAGGTCGTCGATCCACTCCTGCGGAGTCTGCGGCTCCGTACGTT
	COME2_for	TTTGAATGGTCCCAAAACCCGTCGTCCGATTCGTCGTCCGATTCGTCGTCGGGGAACACCTTGGTCAGCCACCGGCACCTCCCGCAGGGTGAAGCCGTCCCCGGTGGCGGTGACGCGGGG
	COME2_rev	CCCCGCGTCACCGCCACCGGGGACGGCTTCACCCTGCGGGAGGTGCCGGTGGCTGACCAAGGTGTTCCCCGACGACGAATCGGACGACGAATCGGACGACGGGTTTTGGGACCATTCAAA
	COME1_for	TGGTCTCCAGAGCGACGAGCCAGGGGTAGCGGGTTTTAGAGCTATGCTGTTTTGAATGGTCCCAAAACCCGTCG
	COME1_rev	GGTCTCCCTCTAAACCCCCTGACCAAGGTGTTCCCCCGCGTCACCGCCACCGGGG
	YEGFP2-for	ATGTCTAAAGGTGAAGAATT
	YEGFP2-rev	ATCTTCGAGCGTCCCAAAAC
	ACGFP1-for	CTGCAGGTAACTATAACGGTCCTAAGGTAGCGAAATGGTGAGCAAGGGCGCCGA
	ACGFP1-rev	CTGCAGGTTCGCTACCTTAGGACCGTTATAGTTAGGGGTAGCGACGGATTAATG
	ACGFP2-for	AAGGGCGCCGAGCTGTTCAC
	ACGFP2-rev	CCCTGCGCCATCAGATCCTT
	DSRED1-for	TAGGGATAACAGGGTAATATGGCCTCCTCCGAGGACGT
	DSRED1-rev	ATTACCCTGTTATCCCTAGGGGTAGCGACGGATTAATG
	DSRED2-for	CCTCCTCCGAGGACGTCATC
	DSRED2-rev	TTAGCTTCCTTAGCTCCTGA
	XII5YEGFP_for	GCTCGAATGATGAACTTGCT
	XII5ACGFP_for	CTCGGCGCCCTTGCTCACCA
	XI3DSRES_rev	CATGAACTCCTTGATGACGT
	PTDH_for	ACAATCTGCTCTGATGCCGCATAGTTAAGCTCATTATCAATACTGCCAT
