# Supplementary material for: COMPASS for rapid combinatorial optimization of biochemical pathways based on artificial transcription factors
Source: Nat Commun. 2019 Jun 13;10:2615. doi: 10.1038/s41467-019-10224-x (PMC6565718; doi:10.1038/s41467-019-10224-x)
Supplement: Supplementary file 20 — Source Data [file 41467_2019_10224_MOESM20_ESM.xlsx]

## Sheet: Figure 5i
	Fig. 5. b-Carotene pathway optimization using COMPASS.
	(i) HPLC analysis of three different colonies of each strain.
	Strain	β-Carotene (mg g−1 cdw)
	CC1	0.396492
		N/A
		0.473044
	CB1	0.340855
		0.460047
		0.420845
	PCB	0.400902
		N/A
		0.198757
	PCC	0.306276
		0.406926
		0.29964
	MXpDI1	0.92861
		0.342333
		0.577265
	G1pDI1	N/A
		1.17246
		0.431263
	G1intpDI1	0.413673
		0.587384
		0.407944
	MXintpDI1	N/A
		0.0746623
		0.214725
	N/A: not available

## Sheet: Figure 6c
	Fig. 6. Illustration of the diversity in b-ionone and NG production from a randomized ATF/BS library.
	(c) Screening of NG production.
	Isolate		Non-inducing medium	Inducing medium
		Number	Geometric mean (AU)	Geometric mean (AU)
	Narion 1	1	25.4596	15.6378
		2	28.5596	16.9626
		3	28.581	18.5843
		4	26.2765	15.9249
		5	27.9912	17.638
		6	11.7225	15.5535
		7	11.3708	16.774
		8	10.4865	16.826
		9	N/A	17.9304
	Narion 2	1	6.33313	28.3751
		2	4.6188	25.4985
		3	4.04979	31.7753
		4	1.7458	31.4607
		5	1.91015	34.5506
		6	14.7126	19.2741
		7	56.3804	19.235
		8	N/A	21.359
		9	N/A	21.359
	Narion 3	1	26.5512	28.6465
		2	27.5915	29.9047
		3	27.4524	25.6141
		4	22.1201	20.5964
		5	27.461	32.4329
		6	33.867	26.5803
		7	32.3332	N/A
		8	33.295	N/A
		9	29.3576	N/A
	Narion 4	1	1.40968	33.3906
		2	3.03073	27.9611
		3	2.82599	28.3157
		4	2.32942	38.2871
		5	1.86179	32.9344
		6	1.98641	27.2304
		7	2.04051	25.1342
		8	N/A	23.672
		9	N/A	N/A
	Narion 5	1	22.0909	16.8342
		2	22.9537	15.8777
		3	24.4707	16.7394
		4	24.6469	56.6825
		5	1.93363	22.9705
		6	1.81377	15.4196
		7	9.52039	49.6844
		8	16.012	45.0998
		9	9.93774	46.6607
	Narion 6	1	3.92747	51.3568
		2	4.11385	46.9503
		3	3.6675	21.8515
		4	3.03677	59.3568
		5	4.02346	34.0249
		6	3.08877	28.0256
		7	N/A	N/A
		8	N/A	N/A
		9	N/A	N/A
	Narion 7	1	23.8866	109.881
		2	32.9141	125.243
		3	35.6846	127.296
		4	44.2439	143.755
		5	21.8043	139.67
		6	22.7972	140.595
		7	21.7578	N/A
		8	17.1507	N/A
		9	N/A	N/A
	Narion 8	1	30.8598	194.077
		2	30.4754	180.945
		3	30.6059	168.249
		4	30.4958	148.411
		5	30.8757	146.939
		6	20.8452	103.739
		7	25.8383	110.201
		8	26.3331	87.0824
		9	N/A	N/A
	Narion 9	1	3.67419	190.189
		2	3.15676	119.024
		3	3.18	97.9339
		4	4.40986	124.567
		5	1.77199	126.99
		6	2.04199	134.68
		7	1.96027	240.084
		8	4.07158	242.91
		9	N/A	N/A
	Narion 10	1	5.69702	212.51
		2	5.78551	184.724
		3	5.80959	198.471
		4	19.0772	173.936
		5	18.6314	202.714
		6	19.8058	197.705
		7	N/A	N/A
		8	N/A	N/A
		9	N/A	N/A
	Narion 11	1	20.7209	242.292
		2	21.8333	243.936
		3	35.1077	244.803
		4	33.4633	354.205
		5	31.7541	341.593
		6	3.41897	469.764
		7	3.37291	552.858
		8	N/A	N/A
		9	N/A	N/A
	Narion 12	1	7.0189	421.695
		2	6.53534	428.773
		3	4.90106	368.728
		4	12.1981	384.546
		5	4.47395	364.481
		6	5.65134	466.11
		7	5.67264	407.371
		8	5.76888	395.134
		9	5.79286	357.01
	Narion 13	1	98.4524	538.968
		2	44.5785	533.888
		3	55.9866	477.316
		4	65.829	302.539
		5	72.4878	307.081
		6	69.3578	242.063
		7	71.698	376.638
		8	83.9851	439.527
		9	57.3066	N/A
	Narion 14	1	60.3309	438.012
		2	55.573	426.075
		3	69.9547	437.079
		4	8.21192	420.294
		5	8.27928	406.633
		6	N/A	458.056
		7	N/A	N/A
		8	N/A	N/A
		9	N/A	N/A
	Narion 15	1	35.8032	744.27
		2	33.8145	538.823
		3	47.8556	733.341
		4	67.2861	144.561
		5	87.2498	197.885
		6	97.1877	271.243
		7	84.0737	N/A
		8	74.1605	N/A
		9	N/A	N/A
	Narion 16	1	66.9905	648.353
		2	56.8952	748.134
		3	44.7913	219.059
		4	55.0958	735.518
		5	55.1311	722.097
		6	55.3989	801.033
		7	44.9019	396.047
		8	45.1777	508.047
		9	45.4903	450.046
	Narion 17	1	17.8798	695.747
		2	42.8397	602.485
		3	32.5424	595.762
		4	37.6922	570.068
		5	45.4459	561.373
		6	55.4894	559.748
		7	64.639	N/A
		8	88.9038	N/A
		9	28.996	N/A
	Narion 18	1	100.924	422.121
		2	103.474	417.571
		3	113.261	1086.63
		4	122.73	457.902
		5	116.128	956.096
		6	66.9905	648.578
		7	N/A	550.53
		8	N/A	403.761
		9	N/A	410.045
	Narion 19	1	35.5421	562.982
		2	66.0823	562.24
		3	76.2878	515.797
		4	55.7417	802.524
		5	45.7279	815.988
		6	55.607	783.124
		7	54.5423	607.675
		8	52.1952	615.929
		9	N/A	N/A
	Narion 20	1	104.621	629.516
		2	114.97	684.339
		3	95.1076	552.802
		4	110.597	948.134
		5	86.6918	902.728
		6	81.247	923.993
		7	92.3298	483.516
		8	85.4931	404.524
		9	100.015	458.388
	N/A: not available
	AU: arbitrary unit

## Sheet: Figure 6d
	Fig. 6. Illustration of the diversity in b-ionone and NG production from a randomized ATF/BS library.
	(d) HPLC analysis fof b-ionone production.
	Strain	Number	β-Ionone (mg g−1 cdw)
	Narion 1	1	N/A
		2	0.180177
		3	0.158703
	Narion 2	1	0.00456433
		2	0.00501771
		3	0.00351894
	Narion 3	1	N/A
		2	0.022232
		3	0.0142857
	Narion 4	1	0.0391008
		2	0.0551557
		3	0.0222165
	Narion 5	1	0.0124811
		2	0.0241971
		3	N/A
	Narion 6	1	0.00535376
		2	0.0056263
		3	N/A
	Narion 7	1	0.0041298
		2	0.00370505
		3	0.00492141
	Narion 8	1	0.00310517
		2	0.00320506
		3	0.00432841
	Narion 9	1	0.0191276
		2	0.0168845
		3	N/A
	Narion 10	1	0.238881
		2	0.125292
		3	0.0835285
	Narion 11	1	0.0150283
		2	0.0131578
		3	0.019266
	Narion 12	1	0.0143023
		2	N/A
		3	0.0150414
	Narion 13	1	0.0742457
		2	0.0743024
		3	0.0741199
	Narion 14	1	0.144994
		2	0.191604
		3	0.200705
	Narion 15	1	N/A
		2	0.00076558
		3	0.000355834
	Narion 16	1	0.00463609
		2	0.00581313
		3	0.00370004
	Narion 17	1	0.0336988
		2	N/A
		3	0.0343966
	Narion 18	1	0.000385677
		2	0.000483524
		3	0.000491455
	Narion 19	1	0.000180908
		2	0.000220508
		3	0.000323245
	Narion 20	1	0.000232316
		2	0.000225264
		3	0.000200093
	N/A: not available

## Sheet: Supplementary Figure 1
	Supplementary Fig. 1. Plant-derived ATF/BSs used for COMPASS.
	Pro TDH3	Inducing medium
	Number	Geometric mean (AU)
	1	856.541
	2	824.946
	3	839.397
	4	818.088
	5	772.341
	6	N/A
	7	838.661
	8	798.578
	9	805.843
	N/A: not available
	AU: arbitrary unit

## Sheet: Supplementary Figure 2b-c
	Supplementary Fig. 2. Position effects of plant-derived regulators on yEGFP level and noise upon insertion at the XII-5 locus.
	(b) The geometric mean of yEGFP intensity for plant-derived ATF/BSs.							(c) The CV mean of yEGFP intensity for plant-derived ATF/BSs.
	Integrated into XII-5 site		Non-inducing medium		Inducing medium					Non-inducing medium		Inducing medium
			Geometric mean (AU)		Geometric mean (AU)					Geometric mean (AU)		Geometric mean (AU)
	Strain	Number	ura3-52 sitea	XII-5 site	ura3-52 sitea	XII-5 site		Strain	Number	ura3-52 sitea	XII-5 site	ura3-52 sitea	XII-5 site
	ProTDH3-yEGFP	1	888.369	301.081	856.541	236.097		ProTDH3-yEGFP	1	40.4317	74.5153	48.6555	62.7897
		2	1091.53	250.373	824.946	269.46			2	36.1416	69.4922	47.3253	62.0737
		3	1038.82	256.791	839.397	248.71			3	28.4306	64.6393	48.2525	62.5216
		4	1034.99	297.968	818.088	294.086			4	30.5135	54.9378	48.0166	62.1859
		5	1052.47	269.21	772.341	218.957			5	29.4723	76.5571	51.0315	64.0559
		6	1041.12	274.696	N/A	276.206			6	31.0576	73.6911	N/A	67.5487
		7	1052.19	226.604	838.661	279.879			7	30.3746	66.2843	74.5148	74.2028
		8	1035.49	262.353	798.578	319.405			8	30.4465	63.9837	80.2755	68.7162
		9	1035.67	N/A	805.843	317.362			9	28.4816	N/A	69.5982	72.6278
	NLS-JUB1-GAL4AD/2X-yEGFP	1	172.725	12.752	5048.35	1198.47		NLS-JUB1-GAL4AD/2X-yEGFP	1	101.33	55.2403	41.0621	82.8187
		2	153.996	12.8169	3555.04	1171.7			2	96.7226	55.8636	54.2946	37.7867
		3	165.011	12.6422	4643.63	1168.65			3	105.157	55.0776	42.1463	39.429
		4	107.796	12.6263	3615.91	1169.42			4	84.3734	55.3078	45.6314	37.9053
		5	104.358	12.5794	3293.65	1171.69			5	83.6162	55.4458	47.4452	38.2449
		6	63.3089	12.6164	4103.58	1173.82			6	110.567	54.8119	42.7828	38.8742
		7	73.5078	12.5527	N/A	1173.41			7	103.668	55.0546	N/A	38.6981
		8	79.2293	12.5976	N/A	1167.51			8	101.216	54.8595	N/A	37.5301
		9	N/A	12.5149	N/A	1170.18			9	N/A	55.9154	N/A	38.0027
	NLS-ATAF1-GAL4AD/2X-yEGFP	1	177.243	4.56717	3634.25	N/A		NLS-ATAF1-GAL4AD/2X-yEGFP	1	71.9476	64.1814	48.4696	N/A
		2	164.699	4.56842	3897.76	1091.53			2	72.8996	64.1637	43.1005	36.1416
		3	192.14	4.5427	3400.65	1038.82			3	69.8611	64.7312	46.4315	28.4306
		4	170.386	4.53819	3405.01	1034.99			4	69	64.7048	45.6492	30.5135
		5	182.034	4.57019	3694.77	1052.47			5	71.0651	64.9239	45.5073	29.4723
		6	180.96	4.55243	3595.73	1041.12			6	73.0323	64.5181	43.927	31.0576
		7	184.086	N/A	3659.14	1052.19			7	73.0951	N/A	44.1256	30.3746
		8	N/A	N/A	N/A	1035.49			8	N/A	N/A	N/A	30.4465
		9	N/A	N/A	N/A	1035.67			9	N/A	N/A	N/A	28.4816
	NLS-GAL4AD-ATAF1/2X-yEGFP	1	33.3092	67.8452	2098.36	N/A		NLS-GAL4AD-ATAF1/2X-yEGFP	1	108.154	153.88	35.2069	N/A
		2	29.156	65.8547	2434.25	821.921			2	107.039	158.692	34.1435	41.8992
		3	35.5025	64.9824	2552.2	832.876			3	105.537	158.498	33.5822	41.6625
		4	85.1619	66.0789	2803.77	828.566			4	123.354	160.305	47.4953	42.4351
		5	83.3898	65.9088	2803.42	832.568			5	127.586	156.02	47.1898	42.1613
		6	82.941	66.9765	2716.65	824.835			6	126.725	158.062	49.2138	42.547
		7	N/A	67.285	N/A	827.833			7	N/A	158.233	N/A	41.7812
		8	N/A	65.4343	N/A	807.368			8	N/A	154.717	N/A	42.8514
		9	N/A	66.3354	N/A	830.045			9	N/A	157.389	N/A	41.563
	NLS-JUB1-EDLLAD-EDLLAD/4X-yEGFP	1	57.2292	5.1004	1782.4	382.548		NLS-JUB1-EDLLAD-EDLLAD/4X-yEGFP	1	83.2049	80.0829	45.1815	52.0861
		2	64.3106	5.22897	1938.38	380.417			2	82.8679	65.5314	45.5947	51.7459
		3	48.734	5.37433	1951.62	380.315			3	102.259	75.9987	46.1397	52.1581
		4	62.112	4.87911	1900	381.565			4	100.056	83.2349	45.0142	52.2437
		5	55.0936	4.58099	1802.62	379.627			5	87.0343	67.4795	44.0932	51.6068
		6	48.0545	4.90134	1993.1	382.115			6	76.1124	79.3066	43.4755	52.422
		7	51.5538	9.31419	1801.93	379.096			7	90.4579	58.7639	46.0047	52.7372
		8	55.3422	10.2581	1873.55	378.639			8	95.5673	52.9422	48.0189	52.8995
		9	59.456	8.9413	1968.55	N/A			9	87.5977	57.2698	47.1214	N/A
	NLS-GAL4AD-ANAC102/4X-yEGFP	1	5.12749	9.63554	1522.61	561.234		NLS-GAL4AD-ANAC102/4X-yEGFP	1	103.264	55.3229	41.156	59.0506
		2	4.96561	4.2818	1528.07	555.404			2	89.783	77.4337	43.1574	59.914
		3	5.43329	9.8972	1497.72	553.498			3	88.2316	57.7969	35.036	58.8095
		4	6.73743	5.61673	1608.18	554.061			4	96.8754	73.3604	55.899	59.0807
		5	6.68658	3.9653	1589.68	560.173			5	97.3249	77.6051	60.1134	58.893
		6	7.52967	3.70717	1806.46	550.997			6	96.0628	75.2975	53.1199	58.9822
		7	N/A	6.11967	1752.24	549.629			7	N/A	74.0449	42.9089	59.3821
		8	N/A	5.9899	1749.06	554.947			8	N/A	76.6688	47.6334	58.975
		9	N/A	N/A	1530.91	N/A			9	N/A	N/A	39.0803	N/A
	NLS-GAL4AD-GRF7/4X-yEGFP	1	3.91945	5.24622	1211.38	129.489		NLS-GAL4AD-GRF7/4X-yEGFP	1	91.9285	63.9088	107.64	138.319
		2	3.96075	5.55252	1115.57	129.993			2	90.6056	63.7242	107.221	137.101
		3	4.19888	5.53035	1088.16	130.774			3	100.981	63.8927	111.87	135.728
		4	4.75985	5.53505	1137.68	125.355			4	100.114	64.1236	100.113	142.852
		5	3.11275	5.51167	1145.58	122.442			5	86.0046	63.6143	112.238	140.403
		6	3.54764	5.5279	1205	125.137			6	74.1155	63.8109	113.023	138.728
		7	3.67785	5.51107	1056.1	123.003			7	112.118	64.2828	110.437	140.356
		8	5.00178	5.55844	1148.03	127.007			8	109.113	63.5712	110.988	140.62
		9	N/A	5.51673	N/A	124.414			9	N/A	63.9166	N/A	140.638
	ANAC102-NLS-VP64AD/4X-yEGFP	1	10.791	5.92147	737.975	377.385		ANAC102-NLS-VP64AD/4X-yEGFP	1	83.4845	92.4019	59.1865	75.5627
		2	11.5725	5.87519	657.057	345.724			2	84.0761	92.1569	62.2327	78.2821
		3	8.21724	5.87759	640.583	348.513			3	85.358	92.404	59.4299	77.4687
		4	19.1353	5.89586	661.085	346.966			4	116.35	91.9898	65.0558	78.0113
		5	18.7218	5.93299	607.895	344.395			5	115.057	90.4411	70.0452	78.1429
		6	17.8014	5.92397	631.568	343.48			6	110.502	92.5743	72.8015	77.9639
		7	N/A	5.9028	N/A	344.732			7	N/A	92.3493	N/A	78.121
		8	N/A	5.84217	N/A	339.283			8	N/A	93.1104	N/A	78.629
		9	N/A	5.88118	N/A	339.863			9	N/A	89.6907	N/A	78.3526
	NLS-DBDJUB1-GAL4AD/2X-yEGFP	1	436.749	6.47343	9.42875	N/A		NLS-DBDJUB1-GAL4AD/2X-yEGFP	1	59.2534	114.926	86.1486	N/A
		2	553.937	6.28515	8.50996	103.215			2	58.1368	114.774	99.7912	79.3795
		3	497.614	6.34622	10.5925	100.888			3	60.5986	114.801	85.1696	76.8753
		4	464.876	6.34034	12.7325	100.463			4	69.019	113.642	68.3637	77.8427
		5	418.418	6.36407	18.0411	100.033			5	61.465	114.375	69.486	78.536
		6	406.79	6.37801	12.399	98.431			6	68.6003	114.453	82.3598	78.3207
		7	519.445	6.34523	16.5064	99.6114			7	66.8279	114.882	68.8573	76.0294
		8	520.038	6.35974	14.9144	98.4532			8	65.8524	114.123	70.1978	77.3825
		9	500.595	6.37903	12.9999	98.5074			9	65.9383	113.272	75.3162	76.5128
	NLS-GAL4AD-RAV1/4X-yEGFP	1	1.81177	6.64652	261.316	14.784		NLS-GAL4AD-RAV1/4X-yEGFP	1	106.151	71.607	58.417	86.5678
		2	17.125	6.61061	274.592	14.5763			2	78.2192	71.7212	54.3413	85.9222
		3	11.8125	6.58141	291.791	14.6273			3	90.6337	71.3503	50.0119	85.1293
		4	14.8408	6.61212	318.902	14.6084			4	98.5434	69.4625	79.1407	86.2988
		5	15.4186	6.60178	352.004	14.531			5	96.1716	71.5393	81.3566	87.7954
		6	15.4381	6.56896	345.059	14.2797			6	97.558	70.7787	76.2578	86.7362
		7	N/A	6.52481	N/A	14.3406			7	N/A	70.2151	N/A	86.5412
		8	N/A	6.54174	N/A	14.2952			8	N/A	69.3128	N/A	86.1268
		9	N/A	6.51538	N/A	N/A			9	N/A	70.5078	N/A	N/A
	a. Naseri, G., Balazadeh, S., Machens, F., Kamranfar, I., Messerschmidt, K. & Mueller-Roeber, B. Plant-derived transcription factors for orthologous regulation of gene expression in the yeast Saccharomyces cerevisiae. ACS Synth Biol 6, 1742-1756 (2017).
	N/A: not available
	AU: arbitrary unit

## Sheet: Supplementary Figure 12b-g
	Supplementary Fig. 12. A high-precision flow cytometry–based technique for growth rate measurements.
	Relative growth rates of yeast strains (b) Gen 0.1, (c) IMX672.1, (d) PCB, (e) CB1, (f) MXintpDI 1, and (g) RC1.
		Non-inducing medium																																											Inducing medium
		T1: 6 h								T2: 24 h								T3: 48 h								T1	T2	T3	T1		T2		T3		Number of elapsed generations										T1: 6 h
	Co-cultures	Number	DsRED: Events	AcGFP1: Events	Ratio DsRED / AcGFP1	Log2 ratio DsRED / AcGFP1	Average	STD.V	OD600	Number	DsRED: Events	AcGFP1: Events	Ratio DsRED / AcGFP1	Log2 ratio DsRED / AcGFP1	Average	STD.V	OD600	Number	DsRED: Events	AcGFP1: Events	Ratio DsRED / AcGFP1	Log2 ratio DsRED / AcGFP1	Average	STD.V	OD600	OD600	OD600	OD600	DsRED: Events	AcGFP1: Events	DsRED: Events	AcGFP1: Events	DsRED: Events	AcGFP1: Events	n0	n1	Average	STD.V	n2	Average	STD.V	n1+n2	Average	STD.V	Number	DsRED: Events	AcGFP1: Events	Ratio DsRED / AcGFP1	Log2 ratio DsRED / AcGFP1
	Gen 0.1_DsRED / Gen 0.1_AcGFP1	1	226	180	1.25556	0.328326	0.362463	0.0610544	0.036	1	150	122	1.22951	0.298081	0.220133	0.0792672	0.62	1	2438	2406	1.0133	0.0190615	0.0277394	0.0412007	18.34	0.036	0.62	18.34	226	180	150	122	2438	2406	0	4.12296	3.71669	0.235458	5.03374	4.74416	0.493979	9.1567	8.46085	0.523484	1	150	129	1.16279	0.217591
		2	341	245	1.39184	0.47699			0.042	2	122	95	1.28421	0.360882			0.56	2	2205	2146	1.02749	0.0391286			22.43	0.042	0.56	22.43	341	245	122	95	2205	2146	0	3.80339			5.49586			9.29925			2	186	161	1.15528	0.208242
		3	304	244	1.2459	0.31719			0.048	3	618	570	1.08421	0.116645			0.45	3	2170	2115	1.026	0.0370374			17.33	0.048	0.45	17.33	304	244	618	570	2170	2115	0	3.33661			5.30807			8.64468			3	207	185	1.11892	0.162105
		4	315	262	1.20229	0.265785			0.045	4	847	736	1.15082	0.202656			0.62	4	2163	2109	1.0256	0.0364746			11.25	0.045	0.62	11.25	315	262	847	736	2163	2109	0	3.81839			4.26804			8.08644			4	160	138	1.15942	0.213404
		5	303	239	1.26778	0.342307			0.043	5	1040	919	1.13166	0.178447			0.54	5	2202	2092	1.05258	0.0739316			11.3	0.043	0.54	11.3	303	239	1040	919	2202	2092	0	3.73985			4.44176			8.18161			5	176	166	1.06024	0.0843922
		6	305	233	1.30901	0.388479			0.039	6	953	826	1.15375	0.206334			0.44	6	2186	2095	1.04344	0.0613432			11.36	0.039	0.44	11.36	305	233	953	826	2186	2095	0	3.59638			4.76617			8.36255			6	186	161	1.15528	0.208242
		7	326	252	1.29365	0.371448			0.05	7	945	850	1.11176	0.152851			0.64	7	1571	1651	0.951545	-0.0716569			10.45	0.05	0.64	10.45	326	252	945	850	1571	1651	0	3.79727			4.14312			7.94039			7	N/A	N/A
		8	319	239	1.33473	0.416546			0.055	8	979	826	1.18523	0.245167			0.59	8	2120	2072	1.02317	0.0330403			12.33	0.055	0.59	12.33	319	239	979	826	2120	2072	0	3.51868			4.49648			8.01517			8	N/A	N/A
		9	330	258	1.27907	0.355095			0.058	9	N/A	N/A					N/A	9	1911	1883	1.01487	0.0212948			12.25	0.058		12.25	330	258			1911	1883	0										9	N/A	N/A
	CB1_DsRED / Gen 0.1_AcGFP1	1	90	67	1.34328	0.425764	0.442468	0.0748945	0.1	1	411	215	1.91163	0.934802	0.929815	0.0756631	11.1	1	2689	2257	1.1914	0.252663	0.179658	0.0438144	25	0.1	11.1	25	90	67	411	215	2689	2257	0	6.48112	6.07644	0.253137	1.58134	1.51568	0.148265	8.06246	7.59212	0.243311	1	257	234	1.09829	0.13526
		2	135	96	1.40625	0.491853			0.13	2	441	232	1.90086	0.926654			12.1	2	3482	3120	1.11603	0.15837			22.65	0.13	12.1	22.65	135	96	441	232	3482	3120	0	6.27066			1.35963			7.63029			2	193	179	1.07821	0.108641
		3	98	74	1.32432	0.405256			0.14	3	450	229	1.96507	0.974577			11	3	3620	3223	1.12318	0.167586			23.1	0.14	11	23.1	98	74	450	229	3620	3223	0	5.94468			1.55223			7.49691			3	163	143	1.13986	0.188857
		4	109	75	1.45333	0.539366			0.15	4	484	270	1.79259	0.842048			12.3	4	3591	3226	1.11314	0.154639			22.4	0.15	12.3	22.4	109	75	484	270	3591	3226	0	6.17069			1.26705			7.43775			4	246	227	1.0837	0.115966
		5	98	71	1.38028	0.464963			0.16	5	458	225	2.03556	1.02542			10.04	5	3575	3208	1.1144	0.156269			22.23	0.16	10.04	22.23	98	71	458	225	3575	3208	0	5.62072			1.66846			7.28918			5	180	155	1.16129	0.215729
		6	100	74	1.35135	0.434403			0.13	6	474	262	1.80916	0.85532			10.8	6	3559	3229	1.1022	0.140384			26	0.13	10.8	26	100	74	474	262	3559	3229	0	6.11973			1.68572			7.80545			6	105	96	1.09375	0.129283
		7	119	84	1.41667	0.5025			0.14	7	473	232	2.03879	1.02772			11.21	7	2636	2206	1.19492	0.256918			24.12	0.14	11.21	24.12	119	84	473	232	2636	2206	0	5.99274			1.57477			7.56751			7	132	128	1.03125	0.0443941
		8	80	66	1.21212	0.277534			0.14	8	435	241	1.80498	0.851982			11.45	8	3513	3106	1.13104	0.177646			23.54	0.14	11.45	23.54	80	66	435	241	3513	3106	0	6.01122			1.4362			7.44742			8	N/A	N/A
		9	95	70	1.35714	0.440573			0.13	9	N/A						N/A	9	3610	3248	1.11145	0.152447			22.45	0.13		22.45	95	70			3610	3248	0										9	N/A	N/A
	PCB_DsRED / Gen 0.1_AcGFP1	1	50	42	1.19048	0.251539	0.22911	0.0946026	0.188	1	2144	1999	1.07254	0.101026	0.106918	0.00810198	11.5	1	3130	2734	1.14484	0.195149	0.203979	0.0915911	25	0.188	11.5	25	50	42	2144	1999	3130	2734	0	6.0146	6.21943	0.160905	1.07082	0.853065	0.137441	7.08542	7.05769	0.0962801	1	375	280	1.33929	0.421464
		2	101	80	1.2625	0.336283			0.144	2	2210	2031	1.08813	0.121856			10.2	2	3420	2986	1.14534	0.195782			17.56	0.144	10.2	17.56	101	80	2210	2031	3420	2986	0	6.26206			0.744728			7.00679			2	424	315	1.34603	0.428712
		3	98	87	1.12644	0.171766			0.172	3	2138	1987	1.07599	0.10567			11.56	3	3484	3030	1.14983	0.201427			23.54	0.172	11.56	23.54	98	87	2138	1987	3484	3030	0	6.10522			0.975549			7.08077			3	425	298	1.42617	0.512151
		4	166	140	1.18571	0.245756			0.181	4	2102	1965	1.06972	0.0972334			11.25	4	3468	2953	1.1744	0.231923			22.54	0.181	11.25	22.54	166	140	2102	1965	3468	2953	0	6.03646			0.931382			6.96784			4	383	278	1.3777	0.46226
		5	73	56	1.30357	0.38247			0.16	5	2185	2024	1.07955	0.110424			12.33	5	3419	2926	1.16849	0.224645			21.98	0.16	12.33	21.98	73	56	2185	2024	3419	2926	0	6.41556			0.773596			7.18916			5	423	303	1.39604	0.48134
		6	83	74	1.12162	0.165586			0.173	6	2165	2010	1.07711	0.107172			12.27	6	3241	2808	1.1542	0.206896			21.33	0.173	12.27	21.33	83	74	2165	2010	3241	2808	0	6.17881			0.745176			6.92398			6	315	231	1.36364	0.447459
		7	118	113	1.04425	0.0624641			0.15	7	2092	1953	1.07117	0.0991909			13.01	7	3336	2961	1.12665	0.172035			22.16	0.15	13.01	22.16	118	113	2092	1953	3336	2961	0	6.41964			0.730204			7.14984			7	252	190	1.32632	0.407424
		8	78	66	1.18182	0.241008			0.16	8	2128	1968	1.0813	0.112768			12.22	8	N/A	N/A		N/A			N/A	0.16	12.22	N/A	78	66	2128	1968			0	6.32307									8	327	238	1.37395	0.458329
		9	83	72	1.15278	0.205114			0.15	9	N/A	N/A					N/A	9	N/A	N/A		N/A			N/A	0.15			83	72					0										9	N/A	N/A
	IMX672.1_DsRED / IMX672.1_AcGFP1	1	518	397	1.30479	0.383813	0.441258	0.0512716	0.036	1	843	668	1.26198	0.335685	0.383385	0.0393041	8.41	1	3741	3528	1.06037	0.0845734	0.0943319	0.00879362	15.26	0.036	8.41	15.26	518	397	843	668	3741	3528	0	7.89501	6.19731	0.780225	0.994255	0.78637	0.205086	8.88927	6.99242	0.865723	1	602	559	1.07692	0.106915
		2	1000	722	1.38504	0.469929			0.11	2	1568	1147	1.36704	0.45106			8.21	2	3614	3373	1.07145	0.0995642			13.66	0.11	8.21	13.66	1000	722	1568	1147	3614	3373	0	6.23273			0.926949			7.15968			2	672	632	1.06329	0.0885367
		3	949	728	1.30357	0.38247			0.13	3	1666	1282	1.29953	0.377992			8.27	3	3543	3305	1.07201	0.100321			10.75		8.27	10.75			1666	1282	3543	3305	0	6.08213			0.528685			6.61082			3	741	690	1.07391	0.102877
		4	922	701	1.31526	0.395352			0.14	4	1554	1206	1.28856	0.365757			8.75	4	3528	3296	1.07039	0.0981343			11.12	0.13	8.75	11.12	949	728	1554	1206	3528	3296	0	5.97333			0.490339			6.46367			4	796	736	1.08152	0.113063
		5	949	682	1.3915	0.476636			0.2	5	1654	1254	1.31898	0.399422			8.81	5	3486	3300	1.05636	0.0791065			16.15	0.14	8.81	16.15	922	701	1654	1254	3486	3300	0	5.53868			1.04771			6.5864			5	682	650	1.04923	0.069332
		6	897	637	1.40816	0.493815			0.15	6	1624	1257	1.29196	0.369567			8.91	6	3537	3298	1.07247	0.100935			13.43	0.2	8.91	13.43	949	682	1624	1257	3537	3298	0	5.85655			0.737197			6.59375			6	745	668	1.11527	0.157392
		7	845	603	1.40133	0.486793			0.16	7	1631	1216	1.34128	0.423614			8.45	7	3395	3191	1.06393	0.089403			13.34	0.15	8.45	13.34	897	637	1631	1216	3395	3191	0	5.80271			0.840641			6.64335			7	N/A	N/A
		8	N/A	N/A					N/A	8	1664	1311	1.26926	0.343988			8.44	8	3481	3242	1.07372	0.102618			12.75	0.16	8.44	12.75	845	603	1664	1311	3481	3242	0				0.725183						8	N/A	N/A
		9	N/A	N/A					N/A	9	N/A	N/A					8, 45	9	N/A	N/A					N/A										0										9	N/A	N/A
	MXintpDI 1_DsRED / IMX672.1_AcGFP1	1	172	143	1.2028	0.266393	0.413643	0.176172	0.3	1	517	286	1.80769	0.854149	0.74542	0.0530769	6.5	1	1615	1484	1.08827	0.122043	0.135093	0.0224858	24.66	0.3	6.5	24.66	172	143	517	286	1615	1484	0	4.08736	4.18443	0.430987	2.35073	2.01589	0.27686	6.43809	6.11827	0.338043	1	44	33	1.33333	0.415037
		2	182	128	1.42188	0.507795			0.539	2	795	467	1.70236	0.767532			7.48	2	1919	1741	1.10224	0.140439			23.46	0.539	7.48	23.46	182	128	795	467	1919	1741	0	3.63659			2.01138			5.64797			2	42	32	1.3125	0.392317
		3	158	122	1.29508	0.373043			0.438	3	813	480	1.69375	0.760221			7.23	3	2043	1819	1.12314	0.167544			24.15	0.438	7.23	24.15	158	122	813	480	2043	1819	0	3.81392			2.08337			5.89729			3	76	58	1.31034	0.389947
		4	166	131	1.26718	0.341616			0.455	4	793	482	1.64523	0.718288			6.34	4	1907	1759	1.08414	0.116549			23.45	0.455	6.34	23.45	166	131	793	482	1907	1759	0	3.57805			2.23097			5.80902			4	73	54	1.35185	0.434937
		5	121	104	1.16346	0.218424			0.303	5	889	565	1.57345	0.653933			9.25	5	2054	1840	1.1163	0.15873			21.12	0.303	9.25	21.12	121	104	889	565	2054	1840	0	4.6817			1.47324			6.15494			5	73	55	1.32727	0.408465
		6	147	112	1.3125	0.392317			0.344	6	837	505	1.65743	0.728944			8.32	6	2185	2031	1.07582	0.105443			25.6	0.344	8.32	25.6	147	112	837	505	2185	2031	0	4.39553			1.97783			6.37336			6	80	61	1.31148	0.391191
		7	164	119	1.37815	0.462734			0.321	7	837	505	1.65743	0.728944			8.25	7	2218	2020	1.09802	0.134904			25.76	0.321	8.25	25.76	164	119	837	505	2218	2020	0	4.52356			1.98367			6.50723			7	N/A	N/A
		8	114	90	1.26667	0.341037			0.32	8	884	531	1.66478	0.735335			7.15	8	N/A	N/A					N/A	0.32	7.15		114	90	884	531			0	4.24835									8	N/A	N/A
		9	120	68	1.76471	0.819428			0.282	9	773	456	1.69518	0.761435			7.12	9	N/A	N/A					N/A	0.282	7.12		120	68	773	456			0	4.69486									9	N/A	N/A
	RC1_DsRED / IMX672.1_AcGFP1	1	147	121	1.21488	0.280809	0.353964	0.0798249	0.1	1	463	360	1.28611	0.363015	0.420949	0.075994	1.4	1	1753	1497	1.17101	0.227752	0.225057	0.0362514	17.68	0.1	1.4	17.68	147	121	463	360	1753	1497	0	3.76169	3.72948	0.263715	3.73315	3.83776	0.165578	7.49483	7.49844	0.268714	1	61	47	1.29787	0.376148
		2	155	121	1.28099	0.357261			0.1	2	1091	714	1.52801	0.611655			1.556	2	1691	1421	1.19001	0.25097			18.04	0.1	1.556	18.04	155	121	1091	714	1691	1421	0	3.81143			3.74235			7.55378			2	56	47	1.19149	0.252766
		3	136	98	1.38776	0.472753			0.14	3	474	368	1.28804	0.365181			1.353	3	1801	1499	1.20147	0.264798			18.21	0.14	1.353	18.21	136	98	474	368	1801	1499	0	3.3342			3.80615			7.14035			3	66	45	1.46667	0.552541
		4	107	82	1.30488	0.383915			0.12	4	781	585	1.33504	0.416886			1.403	4	1750	1481	1.18163	0.240783			17.23	0.12	1.403	17.23	107	82	781	585	1750	1481	0	3.52865			3.71638			7.24503			4	68	53	1.28302	0.359542
		5	122	91	1.34066	0.422943			0.11	5	834	644	1.29503	0.372987			1.376	5	1775	1502	1.18176	0.240934			17.34	0.11	1.376	17.34	122	91	834	644	1775	1502	0	3.67331			3.72857			7.40188			5	85	61	1.39344	0.478654
		6	143	112	1.27679	0.352516			0.09	6	902	678	1.33038	0.411842			1.122	6	2222	1957	1.13541	0.183215			18.12	0.09	1.122	18.12	143	112	902	678	2222	1957	0	3.60643			4.13949			7.74593			6	59	46	1.28261	0.359081
		7	123	106	1.16038	0.214594			0.08	7	877	649	1.35131	0.434358			1.308	7	2178	1940	1.12268	0.166947			18.87	0.08	1.308	18.87	123	106	877	649	2178	1940	0	3.90904			3.99824			7.90727			7	45	36	1.25	0.321928
		8	131	103	1.27184	0.346922			0.07	8	864	658	1.31307	0.392944			1.32	8	N/A	N/A					N/A	0.07	1.32	N/A	131	103	864	658			0	4.21109									8	N/A	N/A
		9	N/A	N/A					N/A	9	832	622	1.33762	0.419669			1.39	9	N/A	N/A					N/A	N/A	1.39	N/A			832	622			0										9	N/A	N/A
	N/A: not available
[truncated: 38 more columns]

## Sheet: Supplementary Figure 13c
	Supplementary Fig. 13. Controllability of plant-derived regulators in COMPASS strains.
	(c) b-Carotene quantification in non-inducing and inducing media using the method reported by Lian et al. (2017)a for Gen 0.1, CB1, G1pDI 1, G1intpDI 1.
			Non-inducing medium	Inducing medium
	Strain	Number	b-carotene (OD454 g−1 cdw)	b-carotene (OD454 g−1 cdw)
	Gen 0.1	1	2.06133	1.98953
		2	2.07317	2.12329
		3	2.19251	1.98261
		4	2.04583	2.09507
		5	2.26562	2.43902
		6	2.50958	2.23853
		7	2.35622	2.19739
		8	2.02055	2.0318
		9	2.00658	2.2242
	PCB	1	69.1131	46.2069
		2	40.8297	58.5859
		3	49.4407	43.9425
		4	64.8456	63.4078
		5	68.3386	72.1003
		6	69.5385	58.8424
		7	91.6399	54.4503
		8	82.8221	53.1172
		9	68.0995	52.9551
	CB1	1	11.0825	83.0389
		2	13.0841	89.2241
		3	10.3359	101.395
		4	12.2449	94.0994
		5	9.36556	122.881
		6	15.2866	109.195
		7	15.1079	73.1148
		8	11.4035	108.929
		9	10.5422	99.0783
	G1pDI 1	1	5.43326	54.4186
		2	6.64835	29.6104
		3	8.29193	32.4468
		4	4.81605	17.4863
		5	5.44025	25.4902
		6	5.09294	31.2925
		7	8.33935	58.5938
		8	6.01911	67.9128
		9	8.57143	69.0096
	G1intpDI 1	1	27.3292	131.953
		2	40.9292	146.784
		3	25.8065	173.731
		4	48.2143	125.837
		5	58.4098	126.603
		6	37.6506	156.25
		7	43.832	135.878
		8	58.8957	122.877
		9	44.8916	137.288
	a. Lian J, HamediRad M, Hu S, Zhao H. Combinatorial metabolic engineering using an orthogonal tri-functional CRISPR system. Nat Commun 8, 1688 (2017).
	cdw: cellular dry weight

## Sheet: Supplementary Figure 14b
	Supplementary Fig. 14. Effect of the ATF NLS-JUB1-EDLLAD-EDLLAD on transcriptional output towards JUB1 binding sites.
	(b) Integration of DNA donor of fluorecent reporter genes into the genomic locus.
	Strain		Fluoresent protein	Non-inducing medium	Inducing medium
		Number	AcGFP1	Geometric mean (AU)	Geometric mean (AU)
	AGREEN	1		4.00498	24.7754
		2		3.88651	27.9719
		3		3.85372	27.5695
		4		3.68022	22.534
		5		3.78515	22.9856
		6		3.78896	23.3828
		7		3.61917	22.6713
		8		3.74774	22.5341
		9		3.91356	23.1251
	BRED		Fluoresent protein	Non-inducing medium	Inducing medium
		Number	DsRED	Geometric mean (AU)	Geometric mean (AU)
		1		2.94101	21.0616
		2		2.98848	20.7044
		3		2.99779	20.722
		4		2.49699	16.5582
		5		2.74192	16.7101
		6		2.80389	16.6193
		7		7.17013	19.1216
		8		7.20038	20.3267
		9		7.30868	20.1736
	AB_GREEN_RED		Fluoresent protein	Non-inducing medium	Inducing medium	Fluoresent protein	Non-inducing medium	Inducing medium
		Number	AcGFP1	Geometric mean (AU)	Geometric mean (AU)	DsRED	Geometric mean (AU)	Geometric mean (AU)
		1		3.53595	18.5897		2.18951	20.5833
		2		3.86405	18.9906		2.50403	16.5797
		3		3.99268	18.7206		2.63185	13.7431
		4		3.53189	13.9123		2.23533	14.7259
		5		3.65618	14.152		2.36881	13.5178
		6		3.78255	14.1458		2.5091	12.9492
		7		3.97911	14.2274		2.55163	13.7263
		8		4.2742	N/A		2.7735	14.8023
		9		4.31391	N/A		N/A	13.2345
	N/A: not available
	AU: arbitrary unit

## Sheet: Supplementary Figure 15g
	Supplementary Fig. 15. Multi-locus integration of b-ionone pathway genes.
	(g) HPLC analysis of strains RB1 and RC1.
	Strain	β-Ionone (mg g−1 cdw)
	RB1	0.0689273
		0.0601263
		0.0511073
	RC1	0.0618919
		0.061881
		N/A
	N/A: not available

## Sheet: Supplementary Figure 16e
	Supplementary Fig. 16. b-Ionone pathway library in Destination vector I.
	(e) HPLC analysis of MXR1pDI 1 and G1R1pDI 1 producing the shallow yellow color.
	Strain	β-Ionone (mg g−1 cdw)
	MXR1pDI 1	0.0747695
		0.00442689
		N/A
	G1R1pDI 1	0.0361136
		0.0539018
		0.0182386
	N/A: not available

[truncated: 2 more sheets: Supplementary Figure 17h, Supplementary Data 7]
